# Supplementary material for: Bio-economic indicators of fisheries: impact of variations in landings and fish size on market prices in Istanbul Fish Market
Source: PeerJ. 2023 Apr 4;11:e15141. doi: 10.7717/peerj.15141 (PMC10081457; doi:10.7717/peerj.15141)
Supplement: Supplemental Information 2 [file peerj-11-15141-s002.xlsx]

## Sheet: Year-Price-TRY
English name	2006	2007	2008	2009	2010	2011	2012	2013	2014	2015	2016	2017	2018	2019
Anglerfish	3.47166	3.67776	3.25885	2.54123	2.31876	4.36089	4.59626	4.24625	4.04615	4.09655	3.82565	4.28381	4.66781	3.88776
Annular seabream	1.88728	1.48539	1.14448	0.932308	0.828195	0.895577	1.6825	1.1955	0.81536	0.960233	1.12161	0.946358	1.07676	0.949225
Atlantic bonito	6.53947	5.37739	7.78826	7.62039	10.1177	9.32152	7.94968	4.57151	6.39555	7.13033	4.65395	5.40001	5.82444	7.28536
Atlantic chub mackerel	2.43871	2.09954	1.81694	1.85965	1.67321	1.87729	1.77315	1.74625	1.91892	1.99231	1.81505	1.67417	2.09294	2.79986
Atlantic horse mackerel	1.30479	0.971215	0.569005	1.15879	1.21263	1.25474	1.03948	0.869565	1.23681	1.28397	1.21656	1.01689	1.15938
Atlantic mackerel	4.22502	3.98484	3.96364	5.20671	5.07007	4.64869	3.47459	4.0045	4.39151	4.44001	6.03386	6.13846	5.72255	7.82812
Big-scale sand smelt	1.67758	1.28543	1.69408	1.33163	1.23935	1.18694	1.74106	1.61755	2.07352	1.40767	1.10084	1.30362	0.914286	1.74782
Black scorpionfish	5.33565	6.4343	5.39909	6.98673	6.20749	7.27049	9.54223	10.2759	10.4399	10.25	10.393	11.1487	14.9535	19.2595
Blotched picarel	1.18052	1.30686	1.06689	0.91892	0.889854	0.980662	1.27023	0.954423	0.989243	0.999499	1.06001	1.4076	0.91704	0.810547
Blue whiting	2.33774	3.6492	4.01537	3.67822	3.23481	3.03508	3.00199	2.5446	3.59337	3.0617	2.65864	2.05594	2.34905	3.06765
Bluefish	18.4301	14.2969	15.3761	10.5314	11.7687	15.5341	11.8661	10.3032	10.8959	10.6626	9.73896	10.2531	14.0971	15.465
Bogue	1.88728	1.314	0.885838	0.877335	0.757236	0.762937	0.775175	1.15772	0.781303	1.03709	0.906191	1.15739	0.815146	1.17876
Brown meagre	6.47733	6.01296	6.66642	7.97485	7.25642	7.2275	6.66796	7.21889	8.14705	8.0396	9.47732	10.012	13.2929	11.2712
Bullet tuna	1.64652	1.19259	1.15094	1.28461	1.28414	1.33048	1.22271	1.38171	1.50401	1.33759	1.45525	1.66124	1.67986	2.0443
Common sole	8.52771	8.49099	14.4967	12.5636	11.2234	7.63814	6.89358	8.76349	11.2232	8.92415	7.79965	6.20573	11.894	11.5796
European anchovy	1.46789	1.04977	0.879372	1.45242	1.24673	1.38417	1.10515	1.35532	1.2864	1.59481	1.58272	1.76921	1.75422	2.58945
European flounder	6.67927	4.89892	5.82584	6.8635	7.43133	8.01983	14.397	12.9286	16.4039	14.1964	16.8162	21.5632	28.4503	21.4209
European hake	5.62301	5.11316	3.78259	3.86433	4.07371	4.20515	3.6567	3.56597	3.89086	3.67922	2.834	2.80533	3.8031	3.78016
European pilchard	1.57662	1.39255	1.75874	1.2161	0.854354	0.820848	0.801363	0.823088	0.899375	1.28333	0.959304	0.89889	1.25577	1.30548
Garfish	4.40366	4.5847	4.3516	4.17013	3.55075	3.94806	3.90488	4.11769	3.58194	3.56282	2.77109	2.68054	3.53322	3.71322
Greater amberjack			4.60377	4.23454		6.08355	6.57287	6.66158	7.20051	6.6574	6.33475	7.76215	7.62272
John dory	8.32578	5.39167	7.77856	8.24137	8.13061	10.8285	13.6429	14.7747	15.5907	14.7425	13.041	15.011	17.936	20.1872
Little tunny	1.03296	1.37827	1.30613	1.71004	1.48262	1.37671	2.00063	1.96616	2.32419	2.36391	2.18056	3.93408	2.3463
Meagre	6.04241	7.39123	7.47466	5.19541	4.6875	5.53798	5.46373	6.39543	6.12797	5.2881	4.89919	5.25825	5.97315	6.52024
Mediterranean horse mackerel	2.23678	1.89244	1.24147	2.7238	2.7457	1.9431	1.5854	1.6012	2.30904	2.29676	2.44262	1.91445	2.29122	2.92658
Piper gurnard	2.66394	2.82795	3.43343	2.75828	2.15107	2.34277	2.53611	4.17301	2.93402	2.44488	2.2183	1.96512	2.90258	2.62053
Pontic shad	1.18829	1.08548	0.691859	0.8606	0.596506	0.81339	0.715949	0.864918	0.844145	0.995197	0.860064	0.814851	1.01067	1.15963
Red mullet	15.4788	13.3828	15.5442	14.1393	14.0597	15.4145	16.3041	15.084	16.6089	13.9475	13.2668	10.5784	14.0034	13.6215
Salema	2.43871	1.72105	1.39665	1.61876	1.06334	1.12203	1.31264	1.63133	1.54078	1.48896	1.2538	1.4131	1.78176	2.74964
Sand steenbras	4.17842	3.59921	5.50901	4.35523	3.63565	2.67927	2.90328	2.85427	2.54337	2.47872	2.06934	2.04847	2.6988	2.65401
Shi drum	8.39568	8.15535	10.9404	8.33215	8.48281	7.86584	8.94151	8.25937	8.4201	9.16016	9.24262	9.50175	13.3205	10.9986
Shore rockling	2.31444	2.30663	1.99798	1.85001	1.73627	1.66144	1.59386	1.67166	1.8108	2.11412	2.36267	2.21692	2.58864	3.00787
Streaked gurnard	3.2076	3.235	3.23299	2.74155	2.31082	2.44061	2.25542	2.5937	2.15512	2.26797	2.0646	2.15018	2.17281	1.89128
Surmullet	9.53737	7.42694	3.3817	5.73361	4.89583	4.77724	6.81824	6.84895	7.24045	5.22894	3.72446	3.98587	4.67883	6.38874
Swordfish	10.8965	9.89068	10.643	9.93164	8.97328	10.5442	9.1153	8.97189	9.56464	8.62419	9.44053	9.10503	9.60826	9.35118
Tub gurnard	10.9354	12.7043	15.5054	19.7776	17.5224	19.0747	20.4237	18.464	18.2736	18.7281	15.777	15.6636	20.822	20.0102
Turbot	15.1448	16.3107	17.109	16.1932	14.7856	19.6495	21.6054	22.0004	22.3363	20.2263	18.56	19.6971	21.6675	28.613
White grouper	15.4167	15.5751	13.1259	12.7711	11.3476	14.1852	15.1445	13.5097	14.1765	13.2554	11.8259	16.0228	21.3095	21.6576
Whiting	2.04261	1.51395	0.80178	0.900663	1.07857	0.920438	1.16599	1.23163	1.02953	0.936994	1.00085	1.24275	1.78726	1.74782

## Sheet: Year-Landings-Tonnes
English name	2006	2007	2008	2009	2010	2011	2012	2013	2014	2015	2016	2017	2018	2019
Anglerfish	49.964	63.956	58.3	75.907	67.0455	52.488	38.108	32.0061	48.964	36.252	48.116	48.798	53.785	67.291
Annular seabream	18.59	6.35	4.69	3.682	0.625	1.435	0.38	0.69	0.485	3.075	2.12	5.63	1.61	2.72
Atlantic bonito	4640.02	546.393	1738.63	1081.47	1893.93	2043.82	10629.1	2113.3	4463.58	782.032	11710.3	2759.1	7904.41	446.733
Atlantic chub mackerel	348.204	292.253	455.47	485.054	375.622	271.708	188.482	156.227	225.934	166.955	228.925	445.114	220.52	354.88
Atlantic horse mackerel	978.805	276.659	650.114	456.162	354.78	149.308	90.447	211.23	232.854	703.975	1064.77	1419.51	1678.56	0
Atlantic mackerel	123.754	120.264	105.321	50.3615	19.4561	8.1721	14.2242	38.309	78.925	48.166	19.2772	327.827	150.469	54.3764
Big-scale sand smelt	65.284	34.374	4.075	15.81	15.36	43.48	21.755	7.345	15.745	17.51	27.745	9	32.51	14.07
Black scorpionfish	1391.01	7.878	12.279	10.935	11.528	9.418	7.3685	6.372	6.0125	5.974	8.4665	9.587	7.653	5.443
Blotched picarel	68.922	37.283	26.31	32.625	27.329	10.3	10.3	11.115	9.385	5.555	5.37	3.01	1.91	4.74
Blue whiting	63.162	76.289	71.016	65.785	23.315	32.0793	42.412	46.873	50.733	33.15	33.272	275.033	333.505	184.905
Bluefish	256.813	902.959	173.168	3319.83	1466.57	2010.72	3932.81	1894.99	4893.78	2142.33	6189.37	1656.87	2705.76	674.164
Bogue	40.447	47.067	12.744	13.997	25.969	19.544	4.598	11.625	30.22	16.895	81.29	55.83	118.45	84.04
Brown meagre	0.344	1.055	0.88	0.625	1.058	0.974	1.5055	1.364	1.282	0.922	2.943	1.201	0.74	1.074
Bullet tuna	259.318	288.74	435.615	406.686	271.151	265.05	110.455	169.55	114.355	282.851	160.365	230.63	97.7	318.035
Common sole	46.999	39.319	16.615	20.0625	28.8595	54.655	48.179	34.933	24.115	23.295	33.891	56.672	30.226	24.935
European anchovy	20146.4	17559	17207.9	14812.4	18498.7	14110.7	16905.1	12695.5	16254.7	12794.5	15462.9	9729.8	21910.7	13738.6
European flounder	3.442	2.42	1.3845	2.013	3.223	3.908	1.763	0.97	0.666	0.6325	0.6505	0.843	0.793	3.163
European hake	333.992	398.338	374.569	452.456	335.798	307.861	360.504	382.253	248.89	304.495	428.406	416.968	367.736	454.91
European pilchard	400.37	197.652	146.753	527.199	1595.69	1370.52	554.525	1076.89	1021.17	712.316	975.566	1717.81	607.38	1138.46
Garfish	28.235	27.478	19.205	24.361	22.692	38.939	26.072	56.119	52.194	37.371	38.498	65.005	42.195	47.55
Greater amberjack	0	0	21.169	13.8355	0	19.901	15.481	15.955	18.316	11.115	25.118	7.846	5.462	0
John dory	8.437	12.365	12.393	16.307	11.733	8.184	6.313	5.606	6.449	7.612	10.56	10.116	7.548	8.474
Little tunny	9.485	40.463	48.535	86.883	146.63	43.8496	20.59	17.15	5.685	25.97	18.985	6.615	11.735	0
Meagre	2.22	1.43	2.951	16.386	23.204	36.182	5.915	8.325	101.186	113.787	218.284	87.401	30.482	205.609
Mediterranean horse mackerel	3245.18	7134.54	5891.62	6161.62	2540.41	5705.94	7393.82	9472.82	4622.72	2736.35	1736.61	4917.77	3930.2	5835.75
Piper gurnard	1.861	2.962	1.344	2.179	2.553	2.182	1.587	1.281	3.108	1.392	0.65	1.845	1.26	1.785
Pontic shad	184.897	113.419	201.506	265.236	233.212	160.528	85.164	69.496	134.826	58.769	103.75	131.23	240.27	131.02
Red mullet	44.199	38.171	58.382	38.159	30.7412	33.422	37.168	36.598	32.172	38.72	34.762	48.15	32.066	47.637
Salema	4.009	4.561	3.8	2.31	2.42	0.786	0.492	3.743	2.582	4.201	4.27	11.52	6.7	12.63
Sand steenbras	18.14	12.345	4.869	1.719	0.685	3.079	2.135	3.913	5.234	6.711	20.553	17.807	19.715	9.3
Shi drum	6.797	4.356	3.159	5.1495	2.837	4.947	2.173	2.257	7.844	2.5755	1.867	4.244	3.554	4.605
Shore rockling	5.736	2.287	3.132	3.172	5.725	2.317	2.656	6.472	5.822	2.819	3.205	2.63	4.9	9.515
Streaked gurnard	2.327	1.325	0.81	2.619	3.313	2.133	2.377	2.054	2.067	2.12	4.152	5.473	3.385	2.26
Surmullet	438.276	537.153	748.954	1175.58	1576.95	972.924	499.904	550.378	950.352	903.884	1097.73	931.745	1087.59	673.86
Swordfish	18.481	36.811	30.9198	37.1886	36.7367	20.9792	15.776	15.302	16.788	18.248	5.719	10.35	8.788	8.118
Tub gurnard	5.498	4.98	5.28	3.9605	5.7025	5.4235	5.8742	5.832	6.074	5.6945	7.3075	6.435	4.525	4.206
Turbot	223.998	289.038	174.272	171.144	181.637	153.605	130.141	106.496	97.0175	76.111	104.686	112.406	75.9505	46.077
White grouper	10.109	12.106	23.432	18.301	29.8868	43.323	33.919	25.284	26.542	17.379	18.854	10.319	12.305	13.189
Whiting	1385.48	1989.19	1741.58	2021.58	1798.89	2088.9	1090.44	1592.85	1704.45	3098.16	3172.47	2146.13	1548.3	3928.53

## Sheet: Month-Price-TRY
	Year	Species	January	February	March	April	May	June	July	August	September	October	November	December
1	2009	Anglerfish	2.41765	2.53196	3.17666	3.31792	3.36418	3.50125	2.26523	2.09443	1.91545	2.04313	2.02929	1.91329
2	2010	Anglerfish	1.666	1.97633	2.15629	2.51287	2.98248	2.77903	2.06595	2.39683	2.15	2.30326	2.46711	2.34809
3	2011	Anglerfish	3.29135	3.38172	3.92528	4.44444	6.88119	7.19906	3.95601	3.22256	3.72981	4.09047	4.10115	4.06771
4	2012	Anglerfish	3.98059	3.98287	3.95666	5.24028	5.75964	6.17796	5.36982	4.25936	4.41339	3.97883	4.02975	4.04258
5	2013	Anglerfish	4.1709	4.11242	4.08079	4.08191	4.77575	5.00113	4.54055	4.02322	4.09093	3.70273	4.34725	4.04349
6	2014	Anglerfish	4.27764	3.87141	3.67232	3.98968	4.57484	5.41166	4.26862	4.14955	3.69246	3.18879	3.47641	4.01663
7	2015	Anglerfish	4.08465	4.22217	4.38036	4.48745	4.71152	4.46611	4.25425	4.12608	3.60686	2.72081	3.54301	4.60785
8	2016	Anglerfish	3.34864	4.1694	4.25493	3.86007	5.76577	5.14087	4.10149	2.33887	1.83867	2.14787	4.70449	4.27634
9	2017	Anglerfish	6.09528	5.70209	3.97065	3.68334	5.19301	5.33282	3.68102	2.89883	3.32611	3.21161	3.46577	4.99068
10	2018	Anglerfish	3.60998	5.05448	4.61543	4.98571	7.30895	6.15208	5.5925	4.65104	3.61273	2.94316	3.89147	4.07485
11	2019	Anglerfish	4.02693	3.68187	3.71639	4.43815	6.14964	7.04494	5.51474	3.66096	2.64846	3.501	3.83076	3.28944
12	2009	Annular seabream			1.44338		1.04786	1.10791			0.915025		0.17646
13	2010	Annular seabream		0.770146			0.870591	0.564844						1.09981
14	2011	Annular seabream		0.815528	0.812128	1.51906	0.812326	1.41961	0.960974		0.831185		0.500751	0.438138
15	2012	Annular seabream		0.73848		0	1.81501	2.4956	1.958	3.40749	0.722717	0.708818
16	2013	Annular seabream				0	1.32231	2.07441			0	1.31614	0.342165	0.873324
17	2014	Annular seabream				0.707243	1.71556	1.23931			1.23082
18	2015	Annular seabream	1.19784	0.99112	0.971673	0	1.53345	1.29475		0.862796	0.760138		0.665477	0.422943
19	2016	Annular seabream	0.859933	0.933013	1.00995	1.0853	1.46752	1.17424	1.41553
20	2017	Annular seabream	0.753987	0.999437	0.982833	0.970152	0.965841	1.05236	0.966993	0.962001	0.955779			0.916282
21	2018	Annular seabream	1.09751	1.20059	1.18878	1.16693	1.43538	1.39884		1.63194	0.767578		0.632143	0.507769
22	2019	Annular seabream	0.502424	0.627022		1.46474	0.914103	0.967048		0.827736	0.93668		0.914808	0.908059
23	2009	Atlantic bonito	5.65258	9.28906	7.09043	6.56491	5.76935	5.4447	4.27097	7.07943	6.19777	12.1277	10.4964	11.0614
24	2010	Atlantic bonito	12.225	10.5499	9.39365	14.3553	12.2304	5.0836	2.2646	6.07688	9.32596	18.3384	10.2632	8.80396
25	2011	Atlantic bonito	8.64732	11.7137	7.51218	9.96779	9.23694	7.86633	10.6775	6.99369	9.25614	12.386	11.8127	5.76301
26	2012	Atlantic bonito	12.0532	6.51585	5.66778	8.02705	6.98417	8.1388		5.95823	5.59865	7.96239	11.4349	8.9176
27	2013	Atlantic bonito	5.00138	4.37693	4.38468	4.87827	3.98282	2.05186	1.49703	3.75096	4.95288	5.45538	5.56238	4.31859
28	2014	Atlantic bonito	5.27533	6.2015	7.55334	5.87012	10.5503	7.51022		5.27321	5.39304	5.94879	7.11559	6.30349
29	2015	Atlantic bonito	7.73807	6.21234	8.365	5.04453	8.0391	2.66656	1.7787	4.90643	8.41283	7.5262	8.69581	7.8838
30	2016	Atlantic bonito	6.87035	8.09461	7.07697	4.68852	6.09309	5.37357	2.54087	3.89161	1.35331	1.96277	2.67711	5.52745
31	2017	Atlantic bonito	5.06105	3.35738	5.24178	4.43359		2.53728	1.91465	3.48886	5.03855	7.63733	7.58503	6.99734
32	2018	Atlantic bonito	6.67876	6.60924	8.00048	6.73756	3.70615	6.23182	3.93144	3.76707	4.67327	6.08319	6.26833	6.50833
33	2019	Atlantic bonito	7.27133	7.30481	7.33721	7.55316	5.66115	3.55148	2.6238	2.9562	9.78129	9.64783	10.2035	10.1283
34	2009	Atlantic chub mackerel	1.64699	1.72123	2.1774	1.67129	1.93639	2.31989	1.96605	1.9842	1.86055	1.73338	1.51168	1.80212
35	2010	Atlantic chub mackerel	1.75217	1.56294	1.77345	1.37117	1.42665	1.23701	1.96379	1.09666	2.17792	2.33068	1.36513	2.00165
36	2011	Atlantic chub mackerel	1.84556	1.84853	2.05198	2.06656	2.10681	2.04168	2.69073	1.50527	1.71498	2.72528	0.991487	1.02066
37	2012	Atlantic chub mackerel	1.41598	1.72312	1.76995	2.09128	1.54881	2.26607	1.91395	1.61612	1.51289	1.10103	1.48291	2.82324
38	2013	Atlantic chub mackerel	1.37492	2.18961	1.8279	1.39249	1.39047	1.46561	1.76677	2.46164	1.86682	1.7373	1.73276	1.74228
39	2014	Atlantic chub mackerel	1.61857	2.02098	1.81719	1.47273	1.76529	2.31751	2.06851	2.29252	2.15393	2.24665	1.40664	1.83675
40	2015	Atlantic chub mackerel	1.96846	2.82667	2.11966	2.37095	1.79413	1.76872	1.9943	1.61055	1.79393	1.92365	2.00387	1.77339
41	2016	Atlantic chub mackerel	2.27736	2.17581	1.87407	1.50134	2.56456	2.26972	2.24361	1.85974	1.2612	1.35857	0.844307	1.61687
42	2017	Atlantic chub mackerel	1.9617	2.42248	1.86738	1.6913	1.83832	1.17826	0.786488	1.2506	1.6535	2.00375	1.51916	1.93336
43	2018	Atlantic chub mackerel	1.96221	2.41618	2.51724	2.49431	1.97221	2.24094	1.6861	3.34548	2.07246	1.58746	1.63599	1.39636
44	2019	Atlantic chub mackerel	2.78594	3.00971	2.65137	2.45099	2.5561	2.38861	2.19445	1.89197	2.42132	2.52531	2.89766	3.74574
45	2009	Atlantic horse mackerel	0.609074	1.29093	1.48038	1.05458	0.716956	1.54251	1.6974	1.65962	1.26273	1.23302	0.38233	1.00638
46	2010	Atlantic horse mackerel	1.36152	1.08726	1.08096	0.8227	0.977308	0.638274	1.58919	1.14754	1.8261	1.47519	1.1568	1.38026
47	2011	Atlantic horse mackerel	1.80723	1.46251	1.18571	1.0467	1.83429	1.11123	1.90059	1.65898	1.07318	1.13086	0.415623	0.547672
48	2012	Atlantic horse mackerel	0.85652	0.920638	0.921749	0.97078	1.48589	1.62141	0.99858	1.36299	1.30571	0.718269	0.724979	0.61436
49	2013	Atlantic horse mackerel	0.779736	0.878605	0.543801	0.500569	1.19962	1.24014	0.723791	1.20157	0.808361	0.802843	0.793999	0.95629
50	2014	Atlantic horse mackerel	0.967714	1.09576	1.05405	0.931897	0.895077	1.56979	1.52568	1.4585	1.00927	0.77304	1.30617	2.22025
51	2015	Atlantic horse mackerel	0.92234	1.23692	1.43008	1.31077	1.79413	2.05002	1.9173	1.02385	0.965376	1.04042	0.806751	0.938636
52	2016	Atlantic horse mackerel	1.45751	1.42139	1.48394	1.06722	1.40997	1.07042	1.68802	1.28123	0.751054	0.852164	1.20913	0.940042
53	2017	Atlantic horse mackerel	1.12764	1.4429	1.32355	1.12214	1.37471	0.748919	0.722022	0.561167	0.538422	0.892634	1.13168	1.23087
54	2018	Atlantic horse mackerel	1.65684	2.28712	1.78911	1.21069	0.663145	1.23657		0.788772	0.734316	0.755103		0.840357
55	2019	Atlantic horse mackerel
56	2009	Atlantic mackerel	5.12741	3.38011	4.472	5.05705	5.23929	7.46771	7.6383	5.9281	5.16684	4.88444	4.25857	3.92019
57	2010	Atlantic mackerel	5.54375	4.32074	4.75172	4.83546	4.57201	7.13398	6.9584	5.98643	4.64623	3.86071	3.63487	4.71268
58	2011	Atlantic mackerel	6.05148	5.15413	3.7033	6.44122	5.32991	5.56146	4.66072	4.62713	5.15019	2.24645	3.0696	4.07269
59	2012	Atlantic mackerel	4.0202	1.96928	4.07923	3.51606	5.69672	4.70795	3.823	3.17383	3.52686	3.4354	2.06666	1.78211
60	2013	Atlantic mackerel	1.81785	5.18423	5.41059	3.2901	7.00232	6.09696	4.49559	3.19518	3.76491	2.5533	3.62783	1.75102
61	2014	Atlantic mackerel	2.09386	2.42176	2.17135	2.49199	2.61479	10.3028	8.16713	6.91044	7.9511	4.02625	1.66787	1.76409
62	2015	Atlantic mackerel	4.97105	5.28465	3.91803	2.62539	5.34023	6.29263	3.94625	3.12907	2.78211	1.17141	4.91486	8.87067
63	2016	Atlantic mackerel	9.98397	5.72928	5.38156	6.49736	5.24063	7.93327	7.57308	6.56942	5.82067	4.81961	3.56833	3.54481
64	2017	Atlantic mackerel	4.87089	7.12513	2.76504	8.00375	12.8779	2.01756	2.78172	4.82604	7.25436	7.90574	6.5779	6.47201
65	2018	Atlantic mackerel	8.26909	4.93742	6.00927	4.34681	4.75685	4.05103	6.35486	8.5133	3.91465	5.93864	5.26955	6.42835
66	2019	Atlantic mackerel	8.03879	6.47839	7.18949	6.36672	7.97301	7.78232	15.738	7.98174	6.48183	6.27425	7.72327	7.60726
67	2009	Big-scale sand smelt	1.23058	1.35953	1.73328	1.22726	2.23053	2.01383	0.946392	1.61063	0	0.893495	0.588201	0.877655
68	2010	Big-scale sand smelt	1.72344	0.753157	0.76005	1.60063	1.51651	1.77926			1.11688	0.954209	0.986842	1.19879
69	2011	Big-scale sand smelt	1.01314	1.10368	1.63508	1.44391	1.08485	1.61633	1.55891		1.16261	0.860883	0.751127	0.886234
70	2012	Big-scale sand smelt	0.920883	1.02895	1.15219	1.68075	1.84405	2.53467	3.916				1.88306	0.764433
71	2013	Big-scale sand smelt	1.4349	1.34781	1.79591	2.1934	1.91303	2.87711	0.449559		1.45148	1.28543	2.19337	0.873324
72	2014	Big-scale sand smelt	0.924895	1.98687	1.55156	1.50185	2.03464	2.2225	2.8293	3.9318	1.54673	1.44542	2.81328	2.02244
73	2015	Big-scale sand smelt	0.926333	1.6849	1.65733	1.67316	2.02799	1.94983	0.770001	0.575197		1.87126	1.85887	0.504563
74	2016	Big-scale sand smelt	1.05305	1.37765	0.685456	0.694595	1.4927	1.31744	1.23859	1.52257	1.15492	0.785807	0.868629	1.0255
75	2017	Big-scale sand smelt	1.22773	1.19469	0.999214	1.06393	1.60974	1.29124	1.70513	1.28267	0.955779	1.56055	1.84513	0.888794
76	2018	Big-scale sand smelt	0.795163	0.600294	0.77865	0.892701	1.51289	1.40163	1.24927	1.03356	0.869921	0.623022	0.632143	0.634711
77	2019	Big-scale sand smelt	0.62803	1.89611	1.31576	2.0726	1.99023	2.71982	2.22546	1.83284	1.69773		0.841624	1.02157
78	2009	Black scorpionfish	5.13984	5.04521	6.06341	6.14246	7.29824	6.11495	8.31603	9.60867	6.77728	7.11222	8.73478	7.31964
79	2010	Black scorpionfish	6.9225	5.92333	6.52517	6.30177	7.25118	5.80095	7.27056	6.35387	5.78545	6.1201	4.69846	5.61452
80	2011	Black scorpionfish	5.06024	6.62752	7.87223	5.89909	7.4734	8.26776	6.50793	9.57757	9.33768	8.82278	6.39459	5.40204
81	2012	Black scorpionfish	5.30746	6.5577	6.73662	9.02681	13.6876	11.1496	15.9088	11.2398	9.2556	7.75447	8.29018	9.58589
82	2013	Black scorpionfish	11.8714	10.4145	11.2233	12.6962	14.0137	10.3224	9.87233	14.5988	10.9955	7.09836	5.15003	5.52814
83	2014	Black scorpionfish	8.03717	10.1603	8.20896	10.5213	12.5394	10.6498	12.2671	16.4585	12.1318	6.81644	6.52279	10.9721
84	2015	Black scorpionfish	7.96965	8.64653	8.89786	10.0659	12.4861	13.7374	10.3065	12.7464	14.1082	8.08009	6.27928	9.68316
85	2016	Black scorpionfish	8.35155	10.5474	9.09323	12.2314	12.4092	7.95117	18.4939	13.9551	8.14823	6.63221	8.794	8.22452
86	2017	Black scorpionfish	8.68753	10.0275	10.2673	10.0314	9.09179	8.07024	12.9835	15.9147	10.7589	10.7085	15.167	11.7131
87	2018	Black scorpionfish	9.62963	9.52067	10.1849	12.4278	18.5164	14.4192	16.6996	23.9624	17.2526	13.6591	13.4596	18.1578
88	2019	Black scorpionfish	15.3792	14.6748	13.386	16.6492	16.4224	23.0061	25.582	27.7552	20.1972	19.0225	16.6244	16.7106
89	2009	Blotched picarel	0.683654	1.24727	1.18431	1.15325	1.41553	1.18749	0.525095	0.979852	0.555115	0.762449	0.599965	0.766485
90	2010	Blotched picarel	0.729592	0.889065	0.855759	1.16969	1.42665	1.20312	0.703786	0.700961	0.859999	0.800658	0.630482	0.714875
91	2011	Blotched picarel	0.892662	0.831838	1.09908	0.515298	1.87097	1.38771	1.2813	1.06005	0.715451		0.500751	0.697038
92	2012	Blotched picarel	1.03476	1.24557	1.0149	1.42961	1.84405	2.23676	1.5664	1.46035	0.544447	0.930914		0.731604
93	2013	Blotched picarel	0.692073	0.759005	0.621487	1.1058	1.56768		0.858659		1.08079	0.890585	0.851026	1.10476
94	2014	Blotched picarel	1.08333	0.635286	0.720971	0.798769	1.33847	1.4376	0.863593	0.875103	1.0544	1.00656	1.00474	1.03746
95	2015	Blotched picarel	0.906369	1.30035	0.861968	1.09873	1.38394	1.4065	0.770001	0.958662	0.680324	0.187126	1.4871
96	2016	Blotched picarel	1.13322	1.2756	0.729208	1.5339	1.42795	0.715999	0.867011			0.873118	0.694903	1.36733
97	2017	Blotched picarel		1.32376		2.12463	2.25363	0.968429	0.966993	0.962001			1.31619	1.31334
98	2018	Blotched picarel	1.51172	0.900441	0.97777	1.11442	0.71769	1.11907	0.695584					0.634711
99	2019	Blotched picarel	0.62803	0.627022	0.62064	1.17179	0.868156	0.754297	1.25227		0.819595		0.800457	0.794552
100	2009	Blue whiting	4.10193	5.37574	5.21836	3.45359	3.75023	3.75222	3.85273	3.54584	2.36076	3.25232	2.85866	2.75584
101	2010	Blue whiting	4.50968	3.63554	3.73832	3.35796	2.80836	2.64347	2.8719	3.38609	2.95415	2.78585		3.00797
102	2011	Blue whiting	4.23877	4.06676	3.90363	2.94149	4.49138	3.08379	2.25295	2.36392	2.41465	1.49254	2.59389	2.74832
103	2012	Blue whiting	4.69848	4.63765	3.28986	3.06206	3.24282	3.44306	3.51461	3.36854	1.62371	1.88546	1.76066	1.68832
104	2013	Blue whiting	3.405	3.33502	2.75099	2.83959	2.86273	2.71928	2.12642	2.47964	2.12585	1.81627	1.74592	2.42347
105	2014	Blue whiting	3.554	4.06327	3.2001	4.08537	4.71573	3.42876	2.8622	3.43468	4.02888	2.54862	4.01897	3.21734
106	2015	Blue whiting	3.85706	4.28957	3.74564	3.01477	4.17098	3.75708	3.1339	2.84914	2.35263	1.61302	2.23065	1.92179
107	2016	Blue whiting	3.00248	3.58991	3.22675	2.73497	3.37026	3.47618	3.32295	2.38146	1.72176	1.4389	1.81022	1.95871
108	2017	Blue whiting	2.45546	2.09816	2.93867	3.43434	3.08425	2.51146	2.59799	1.65464	0.904804	0.99563	1.00252	1.1759
109	2018	Blue whiting	1.54195	1.51574	1.97337	1.48492	3.08607	3.41316	2.54306	2.7743	2.10572	2.30269	2.56144	2.69625
110	2019	Blue whiting	3.20547	3.42354	3.40855	4.382	4.05059	3.17192	2.50453	2.41462	2.33233	2.45644	3.13779	3.8706
111	2009	Bluefish	12.9863	17.5928	21.077	16.5803	12.5651	12.7533	12.0344	14.5814	9.2814	7.74363	8.12305	13.826
112	2010	Bluefish	15.4737	15.5501	16.4311	15.5501	14.7663	12.0509	11.1584	11.6167	16.0412	13.008	15.2769	19.0872
113	2011	Bluefish	19.3045	20.1218	28.4272	22.131	19.1133	19.7097	13.6752	16.8946	21.8554	7.21053	29.4692	18.815
114	2012	Bluefish	19.3435	19.6091	26.9881	20.7945	19.2295	18.7195	10.255	15.1682	14.582	6.98185	9.67188	14.3601
115	2013	Bluefish	13.6085	17.6066	16.6362	14.8532	11.1624	14.1172	13.6441	12.8977	17.8308	8.19514	15.6892	11.9842
116	2014	Bluefish	13.9334	16.899	19.5506	18.3259	12.6305	14.2665	16.2685	13.2251	13.8734	9.75561	11.1968	14.2621
117	2015	Bluefish	14.0487	16.6468	17.494	18.1117	13.3122	12.1864	15.5983	11.6362	12.3656	12.2736	12.1886	14.1927
118	2016	Bluefish	15.3804	11.4039	12.6445	13.0399	19.8061	16.6989	13.1237	13.1619	9.11361	10.8424	10.3158	13.8032
119	2017	Bluefish	15.1064	13.916	11.3059	16.0916	16.1795	14.1988	13.5846	15.4257	14.5709	12.216	11.7197	10.7022
120	2018	Bluefish	16.446	17.7162	18.6207	17.3114	12.2007	17.3162	9.32918	11.41	12.7917	10.4643	10.8071	10.6708
121	2019	Bluefish	13.205	17.687	18.5125	18.2946	9.95599	15.2552	13.3444	14.23	16.5324	14.9165	15.9165	17.731
122	2009	Bogue	0.957116	1.029	1.15963	0.931237	1.15203	1.22421	0.610575	0.851246	0.866223	0.416964	0.882301	0.485636
123	2010	Bogue	0.827253	0.685203	0.76005	0.873069	0.741406	1.06191		0.729226	0.832077	0.548396	0.548246	0.725873
124	2011	Bogue	0.777656	0.668733	0.877098	0.885668	0.849012	1.06338	0.613955	0.795039	0.7891	0.662218	0.691037	0.507842
125	2012	Bogue		0.49232	0.99039	0.927312			0.719565		0.929896		0.60258
126	2013	Bogue	0.609025	0.786605	0.859114	0.596132	1.3632		0.930588	3.73971	0.893216	0.938844	0.877347
127	2014	Bogue	0.762182	0.827151	0.57762	0.732205	0.828775		0.769009	0.920296	0.717978	0.889802	0.908287	0.653964
128	2015	Bogue	0.890397	1.12591	0.69741	0.740198	0.851064	0.751416	0.877801	1.46867	0.760138	1.3735	1.67299	1.19092
129	2016	Bogue	1.00204	0.666958	0.824006	0.531799	1.2589	1.253	1.06872	0.865985	0.581004	0.859149	1.04235	0.912696
130	2017	Bogue	1.00087	0.886918	1.09422	0.831097		1.47524	1.28932	0.929934	0.726392	0.786517	2.41405	1.23087
131	2018	Bogue	1.43915	1.11655	1.25119	0.933543	0.614342	0.699418	0.60655	0.84317	0.680585	0.498418	0.589157	0.675333
132	2019	Bogue	0.931997	0.95809	1.14943	1.39882	1.33004	1.32969	0.584391	0.472992	1.31369	1.17083	1.02001	1.22588
133	2009	Brown meagre	9.0926	0	3.08414	8.99167	7.53723	7.03924	5.79436	9.18611	9.57116	7.66023	8.72302	10.6898
134	2010	Brown meagre	8.61722	8.39232	8.44499	9.58137	7.3242	5.76141	5.33515		5.43363	6.2901	7.97149	6.64284
135	2011	Brown meagre	7.68346	8.60654	8.76015	8.36286	7.09082	5.32752	7.92803	9.01044	5.30801	5.61866	6.5999	6.6816
136	2012	Brown meagre	7.00564	6.63155	4.97647	6.52016	6.85349	5.51377	8.66415	7.55975	8.47507	5.44845	6.38358	6.03574
137	2013	Brown meagre	6.92073	6.90004	6.85464	5.95222	9.21525	9.82187	6.68495	7.54692	4.16685	7.87049	5.94403	8.73324
138	2014	Brown meagre	6.37578	8.52733	6.63631	7.74223	7.15233	7.84484	9.63935	11.59	7.49569	8.79736	6.32988	9.52689
139	2015	Brown meagre	5.08285	9.9112	8.57658	9.34886	8.28445	6.44677	6.41796	8.02592	7.60138	8.06886	5.94096	12.6326
140	2016	Brown meagre	8.54467	9.35199	9.9537	10.4623	10.5172	6.37239	13.5325	12.2374	9.29252	6.98495	8.68629	7.88952
141	2017	Brown meagre	9.15126	7.44614	10.2149	12.7187		6.84034	10.2405	9.62001	9.55779	9.47878	12.3009	12.2171
142	2018	Brown meagre	12.0937	12.0059	10.5147	14.7442	12.8524	13.5267	14.9217	13.0827	14.3921	16.1986	11.9399	12.6942
143	2019	Brown meagre	16.58	17.5566	17.3779	17.0886	14.0549	6.95066	7.11049	10.8102	11.5914	13.5701	13.4362	12.6561
144	2009	Bullet tuna	0.857676	1.48425	1.36936	1.20259	1.99154	1.22421	1.52644		0.847923	1.13176	1.30581	1.18776
145	2010	Bullet tuna	1.17194	1.72716	1.126	0.951422	0.853741	0.672164	1.49838		1.3961	1.84809	1.35417	1.49574
146	2011	Bullet tuna	1.30887	1.34834	1.16405	1.36876	1.09009	0.962356			1.33621	1.41198	1.43215	1.8123
147	2012	Bullet tuna	1.45064	1.18157	1.0149	1.13982	1.21001	1.46513			1.03589	0.94509	1.42171	1.34127
148	2013	Bullet tuna	1.26419	1.64221	1.39835	0.718999	1.12237	1.80383			1.48274	1.2942	1.43885	1.63748
149	2014	Bullet tuna	1.59287	1.42406	0.708323	1.13159	0.799768	2.06552	2.85397		1.49339	1.61453	1.1655	1.67932
150	2015	Bullet tuna	1.36155	2.18046	1.19892	0.959944	1.53345				0.798145	1.02545	1.40903	1.58789
151	2016	Bullet tuna	1.57047	2.24142	1.01725	0.835685	2.47464	2.06208			0.885677	1.04774	1.08405	1.38443
152	2017	Bullet tuna	1.37452	1.38333	1.39562	1.12861		1.70444	1.61166	3.86404	0.436473	1.5387	1.23009	2.55337
153	2018	Bullet tuna	4.43537	1.75286	1.34035	1.18443		1.25895					0.758572
154	2019	Bullet tuna	0.879242	1.41958	1.83709	1.56239					2.01855	2.00647	2.45626	2.85812
155	2009	Common sole	11.4357	11.4125	12.0343	13.8514	11.2997	13.5459	14.4401	13.1423	11.6208	13.0093	12.0287	12.9015
156	2010	Common sole	12.5697	11.9429	10.0946	8.12626	10.6774	11.986	10.4376	15.1385	13.4528	9.1966	11.2281	9.95876
157	2011	Common sole	8.91019	7.44849	7.01678	7.99249	9.36534	8.33688	10.7949	6.62002	5.4974	6.40314	6.63495	6.8459
158	2012	Common sole	6.5254	5.54844	5.92273	6.66506	7.08581	6.58332	7.48446	6.24544	5.84437	5.90209	8.56793	10.1815
159	2013	Common sole	5.98413	9.94066	9.95293	7.22184	8.01563	9.19053	8.33933	11.2146	7.87817	8.40133	8.61555	10.3314
160	2014	Common sole	8.66233	8.6595	9.35998	10.2592	13.5173	11.79	11.2349	14.6672	11.8569	12.6867	10.0876	11.6503
161	2015	Common sole	7.48652	7.38186	7.60099	7.44439	11.2708	12.986	9.46716	9.19549	8.92022	10.872	8.21622	6.19203
162	2016	Common sole	7.54992	6.46184	7.08426	5.69785	14.963	8.79605	11.671	7.40701	5.33886	6.17819	6.10125	6.45724
163	2017	Common sole	5.54481	5.6723	5.90683	5.51046	8.92116	7.56989	6.04371	6.31393	5.22174	4.89388	5.70146	7.15006
164	2018	Common sole	7.71277	10.8083	6.61555	8.73155	7.77976	10.6731	13.8477	11.1244	16.5771	17.5742	16.4661	12.2322
165	2019	Common sole	9.8651	8.6504	11.035	15.3065	24.4027	18.9275	20.5491	12.2103	13.7996	13.9397	9.10234	8.26561
166	2009	European anchovy	1.39217	1.70876	1.69011	1.12242	1.77707	1.14464	1.46538	2.59048	1.70805	1.25089	0.905829	0.73723
167	2010	European anchovy	1.41322	1.1892	1.40187	0.934632	1.40418	1.63805	1.56082	1.31148	1.49662	0.948725	0.586623	1.11081
168	2011	European anchovy	1.74151	1.18523	1.28858	0.976919	1.38882	1.82369	1.08376	1.81799	2.16213	1.15124	0.635954	1.39905
169	2012	European anchovy	1.12387	1.23572	1.38753	1.37165	1.85857	1.05489	1.3755	1.5431	0.626355	0.57178	0.508427	0.661258
170	2013	European anchovy	1.37953	1.52721	1.179	1.124	1.00877	1.177	1.40712	1.60209	2.75557	1.03975	0.793999	1.27942
171	2014	European anchovy	1.08761	0.865524	1.0667	0.840371	1.05669	1.16082	1.07332	1.78718	1.72315	1.57426	1.43879	1.70757
172	2015	European anchovy	1.50928	1.78402	1.30471	1.59605	2.03949	1.60687	1.5323	2.7226	1.14781	1.17141	0.881106	1.86614
173	2016	European anchovy	2.15348	1.50886	1.35268	0.893568	1.44234	2.01912	2.50549	1.21735	0.956531	1.87546	1.61912	1.44254
174	2017	European anchovy	1.91833	2.20406	1.84117	1.35498	1.29745	1.69152	0.941207	1.86949	2.39901	2.16916	1.56221	1.97612
175	2018	European anchovy	1.76871	2.32014	2.01795	1.98378	2.62387	2.38921	2.72947	1.19676	1.00809	0.647943	1.10246	1.65025
176	2019	European anchovy	1.9695	2.24474	2.27651	2.92947	3.43635	3.10906	3.52066		4.01602	2.62173	1.79074	2.71964
177	2009	European flounder	8.21628	7.35267	7.17987	6.95035	8.15001	9.28567	5.58066	4.83802	4.07491	7.01692	6.17611	7.57709
178	2010	European flounder	7.48549	7.45795	7.74125	7.30356	8.43631	8.82851	6.67461	7.24138	8.03038	6.38333	7.16009	6.48337
179	2011	European flounder	6.36364	6.68189	6.74066	8.38433	9.44395	8.82071	7.67177	8.95744	7.60692	8.4713	8.62293	8.27981
180	2012	European flounder	9.97624	10.5012	10.6491	9.89133	14.3459	30.2794	0	9.2781	19.2725	0	15.1916	14.5993
181	2013	European flounder	13.2878	9.79346	13.5767	12.5597	16.2176	0	8.99119	13.5007	19.6284	8.77424	12.6733	13.2134
182	2014	European flounder	15.1023	14.505	15.1826	14.3113	19.0328	19.4365	8.38919	10.8505	23.5907	24.1575	17.2253	14.7586
183	2015	European flounder	12.6772	13.0193	12.6082	13.9365	20.2875	0	11.55	24.5648	5.70104	9.35629	19.4178	12.9109
184	2016	European flounder	12.1921	15.2708	14.4493	14.4707	14.3875	17.9	21.2329	21.2947	19.0279	16.8686	16.7645	17.5976
185	2017	European flounder	19.5236	19.4427	17.0227	16.7578	0	20.1433	33.8448	19.5767	18.6377	24.0387	21.5265	26.0743
186	2018	European flounder	24.9615	18.5461	20.6758	26.6147	33.2175	35.8102	35.127	36.0387	31.9824	31.1511	25.622	20.4986
187	2019	European flounder	19.3433	18.6401	17.5318	18.9854	21.4621	32.9062	27.006	30.3495	23.8947	24.8468	19.6295	17.546
188	2009	European hake	3.66066	4.52136	4.81125	3.97163	6.31166	6.72706	3.38259	3.68057	2.40957	2.02526	2.25869	2.80264
189	2010	European hake	3.38944	3.5506	4.06486	4.4437	5.2741	5.64844	4.63136	4.35274	3.48467	3.64683	3.23465	3.21144
190	2011	European hake	3.64184	4.78443	4.47212	5.24423	6.54578	6.64079	3.30468	2.99465	2.88811	3.60145	3.4652	3.02216
191	2012	European hake	3.99545	3.78102	4.15278	4.70418	5.13528	5.90447	2.68736	3.01319	2.32233	2.3958	2.60804	3.27815
192	2013	European hake	3.3035	3.45462	3.75177	4.19113	4.44404	4.33371	2.76479	3.44719	2.96548	2.95692	3.39095	3.81643
193	2014	European hake	4.01644	3.34698	3.08626	3.93976	5.46577	6.15111	3.23642	4.00986	2.93345	2.5607	3.93055	4.02874
194	2015	European hake	4.52785	4.81684	5.17964	5.55534	5.84244	5.1289	1.85955	2.00936	2.193	1.85254	2.59499	2.82333
195	2016	European hake	2.50328	2.36169	2.62515	2.75306	4.61118	3.59789	3.5282	3.73367	1.49857	1.93832	2.42174	2.47488
196	2017	European hake	2.56556	2.73025	2.82728	3.03657	4.41711	3.46375	2.5303	3.49527	1.98802	2.06617	2.02349	2.59002
197	2018	European hake	2.77853	2.72534	3.17998	2.8969	5.54631	4.72247	4.88857	3.69907	3.28523	3.307	4.0533	4.38712
198	2019	European hake	4.48414	5.00113	4.1856	6.01763	5.77965	5.83372	4.76815	2.9562	2.82175	2.7457	3.15152	3.99092
199	2009	European pilchard	0.72716	0.80449	1.19048	0.968239	1.5197	2.02608	2.58884	2.01482	0.805222	0.661187	0.964649	0.368615
200	2010	European pilchard	0.442351	0.441701	0.6756	1.02418	1.14581	1.36692	1.50973	1.21538	0.591947	0.893885	0.542763	0.417927
201	2011	European pilchard	0.564074	0.679606	0.628045	0.703167	0.90142	1.20162	1.2813	1.22966	0.883792	0.6775	0.505759	0.617376
202	2012	European pilchard	0.55451	0.827097	0.99039	0.912823	1.26325	0.556749	0.885995	1.57231	0.886533	0.283527	0.400151	0.515875
203	2013	European pilchard	0.779736	0.575003	0.662615	0.536974	1.35866	1.13641	1.34418	0.886549	0.884284	0.80723	0.473767	0.506528
204	2014	European pilchard	0.552368	0.460476	0.628215	0.65732	1.24316	0.681621	0.982852	1.76253	1.41134	0.877723	0.783699	0.718553
205	2015	European pilchard	0.722699	0.895972	0.995181	1.54979	1.65229	1.53751	2.387	2.16658	1.28463	0.812126	0.777009	0.634414
206	2016	European pilchard	0.553855	0.481085	0.539614	0.531799	1.44594	0.837719	2.02774	2.46664	0.81128	0.502916	0.60804	0.690504
207	2017	European pilchard	0.847401	0.76447	0.753505	0.572389	1.29101	0.742462	1.04113	1.74122	0.672231	0.939451	0.685774	0.742189
208	2018	European pilchard	0.695389	0.723354	0.983714	1.09108	0.884194	0.931625	2.25926	2.61111	1.11299	1.2286	1.17073	1.23896
209	2019	European pilchard	1.09026	1.31925	1.35548	1.85777	0.967305	1.52068	1.79372	1.88724	1.37926	0.874676	1.12064	1.20318
210	2009	Garfish	3.84089	4.6835	4.88527	4.57601	4.39365	4.7622	5.01282	3.69282	3.532	4.08625	3.42333	3.24147
211	2010	Garfish	3.03901	4.11688	4.01419	3.92881	3.8306	4.99322	3.60974	2.69644	3.10493	3.22457	2.59868	3.48339
212	2011	Garfish	3.48302	4.06676	4.79155	5.05636	6.35711	4.62569	2.66937	4.26671	2.97228	3.469	2.84427	2.9176
213	2012	Garfish	3.80236	4.1798	4.3685	4.50616	4.43831	3.75073	4.16075	3.82612	2.50542	3.6953	4.11449	3.53609
214	2013	Garfish	3.46037	4.42983	5.39231	5.18316	4.56218	4.68546	4.85524	3.5597	3.2915	3.7817	3.11019	3.19637
215	2014	Garfish	3.52402	4.18692	4.30896	4.05209	5.54865		2.20422		3.18372	3.25724	2.99011	2.68045
216	2015	Garfish	3.56558	4.00412	3.9964	4.05181	3.95246	5.1366	3.465	4.32932	3.01395	2.47006	2.27898	2.6267
217	2016	Garfish	2.94418	2.83913	2.84756	2.87244	4.363	3.81269	2.39224	2.50213	2.30985	2.38885	1.87971	2.19115
218	2017	Garfish						3.87372	3.32968	2.00417	2.53919	2.51248	2.08192	2.19908
219	2018	Garfish	2.065	2.88741	2.93034	3.41619	5.1243	6.62209	3.36663	2.7471	2.25924	4.67266	3.14302	3.08977
220	2019	Garfish	3.51697	3.62419	3.65929	3.91573	3.86922		3.10085	3.32277	2.96928	3.27831	3.72327	3.74801
221	2009	Greater amberjack	2.90242	2.49454	4.93462	4.56368	4.41204	4.22966	4.43888	4.89926	4.09931	3.34763	3.25863	7.12071
222	2010	Greater amberjack
223	2011	Greater amberjack	6.39398	5.58356	4.72357	5.5966	7.58818		6.83353	7.0944	6.59519	8.24239	6.6886	5.82348
224	2012	Greater amberjack	6.29792	6.79606	7.24959	6.34461	5.49762	6.92259	8.02947	14.5545	6.36541	5.2519	6.57486	6.1638
225	2013	Greater amberjack	6.18873	7.3848	7.35438	7.5489	5.81772	6.96425	9.16834		7.06818	6.36991	7.95594	6.90803
226	2014	Greater amberjack	6.61161	6.93684	8.00165	9.02389	8.96079	8.36077	7.68297	6.79987	7.1234	7.73888	7.63292	9.13497
227	2015	Greater amberjack	7.44626	6.18231	8.90041	6.87274	7.575	6.91536	7.18427		7.29056	6.25277	7.3306	6.97562
228	2016	Greater amberjack	6.63606	4.1746	4.7134	4.04025	8.15795	8.16924	8.18511	8.22916	5.64403	7.10346	7.63997	8.99681
229	2017	Greater amberjack	9.06209	9.11145	9.11511	7.86484		8.94999	7.79602	8.8728	7.54597	9.283	8.68629	8.54584
230	2018	Greater amberjack	8.34056	2.77989	8.1051	9.60774	9.65841	9.68429	10.205	9.62001	8.28342	10.9238	9.73615	9.16282
231	2019	Greater amberjack
232	2009	John dory	7.82474	9.41066	9.14755	7.32038	7.7946	7.71255	8.55416	8.48184	7.5032	7.95807	8.14658	9.03399
233	2010	John dory	9.09404	8.74342	9.09244	8.17103	9.22826	7.63669	8.87111	8.56981	7.10895	6.26817	7.13268	7.77014
234	2011	John dory	7.63965	8.04654	8.6627	8.50242	11.0424	11.6387	18.8618	13.3938	9.92162	10.3	11.5974	10.1718
235	2012	John dory	10.6298	12.0668	10.3991	10.5144	15.6236	16.2581	15.5612	14.9297	12.6716	15.3246	16.0625	13.4972
236	2013	John dory	14.9765	16.2197	14.3445	16.5688	17.0628	15.1206	16.4359	17.2539	14.1843	8.19514	14.4411	12.8073
237	2014	John dory	14.4643	15.2511	14.2044	16.2666	14.632	19.0771	12.1767	16.2202	14.7986	16.3103	17.0605	16.4864
238	2015	John dory	14.993	13.4158	12.4594	13.4778	15.6412	15.9108	15.708	14.8554	13.3518	16.3099	16.5328	14.1129
239	2016	John dory	12.7132	14.3196	11.7731	12.0722	15.7866	14.9393	19.2016	14.0616	9.1083	9.61129	10.4896	12.559
240	2017	John dory	14.1056	14.1278	11.853	11.0727	24.4873	15.9016	16.4969	16.7805	13.3714	11.6792	14.9609	15.2744
241	2018	John dory	13.4271	13.6357	15.787	14.9921	22.1938	17.0798	22.1752	23.908	18.23	16.9163	17.7683	18.2365
242	2019	John dory	18.454	18.5799	17.0701	22.1004	19.1091	29.6158	22.443	22.9851	21.7544	17.9779	14.4494	13.2418
243	2009	Little tunny	1.70914	1.17244	1.72712	1.54795	1.83835	3.06054			1.90935	1.19728	1.29992
244	2010	Little tunny		1.39872	1.32868	1.04097	0.78634			2.26116	1.95454		1.37061	1.6882
245	2011	Little tunny	1.37459		1.65674	1.33119	1.76091	1.11655	0.80615		1.4309			1.58327
246	2012	Little tunny	2.10417	1.86589	1.79447	1.96088		2.4077
247	2013	Little tunny	2.07622	1.58241	1.82333	1.36519			4.49559			1.20646		1.27505
248	2014	Little tunny	7.49336	1.62872	1.68648	1.42697								2.01841
249	2015	Little tunny	1.26572	1.78005	1.37131	0.77104						4.67814	1.83285	4.64866
250	2016	Little tunny	2.91503	2.3872	2.20586	2.48897		2.148	2.65412	1.73197	1.53399	1.91038	1.93878
251	2017	Little tunny	1.66811	4.13674		3.23384		0	3.22331	1.73802	1.59297	1.56055	15.3761	2.32125
252	2018	Little tunny	2.26757	4.50221	1.48597	2.22883	2.29661	2.23814	0	2.7199	1.79101
253
254	2009	Meagre	0	8.59994	6.48285	4.39716	4.28948	5.10498	4.37782	4.6298	5.02044	5.04527	4.99382	4.22445
255	2010	Meagre	4.58436	4.26978	4.1662	4.25341	4.27432	5.09489	4.40434	4.61278	4.32792	4.44201	6.85307	4.91064
256	2011	Meagre	5.96386	5.51297	5.50081	5.6307	5.59195	5.3541	5.3601	5.30556	5.34484	5.60338	5.63345	5.65098
257	2012	Meagre	5.98079	5.76999	5.14807	5.7474	6.05005	6.10471	4.94885		5.05902	5.90681	4.70765	4.68977
258	2013	Meagre	4.61382	5.64423	5.52027	6.91695	6.81601	6.76437	6.79734	6.75037	6.69912	6.77371	6.80821	6.54993
259	2014	Meagre	6.42288	6.3955		6.24038	6.09978	6.19655	6.11918	5.56286	6.17872	6.05146	6.04453	6.00275
260	2015	Meagre	5.99321	5.52252	4.86228	5.58618	4.94154	5.43332	5.65951	5.68295	5.27536	5.07485	4.86282	4.63011
261	2016	Meagre	4.91911	5.71106	5.12998	5.06837	5.03561	4.66831	5.06051	5.27044	4.95979	4.85454	3.67604	4.50879
262	2017	Meagre	3.41296	4.71589	3.28266	4.31071	4.45253	4.91962	4.287	4.57912	5.19307	5.04994	9.22566	9.16282
263	2018	Meagre	9.03401	6.16802	4.91857	4.53644	6.81518	4.51824		6.14698	5.50097	6.23022		6.43597
264	2019	Meagre	6.2803	6.27022	6.2064	7.32368	7.25479	7.25286	8.58697	4.13868	8.34348	7.15581	4.43682	5.67537
265	2009	Mediterranean horse mackerel	1.04413	2.43842	3.16432	2.82455	2.87395	3.3972	5.13494	5.13197	2.48277	2.27543	0.847009	1.19946
266	2010	Mediterranean horse mackerel	1.97622	2.14055	2.56728	2.77591	2.1512	2.59828	3.41677	5.45506	3.60753	3.21908	1.62829	1.45175
267	2011	Mediterranean horse mackerel	2.25082	2.61513	1.98159	2.18465	2.64661	2.18524	2.59997	3.01055	1.43616	1.16652	0.635954	0.81653
268	2012	Mediterranean horse mackerel	1.53481	1.90035	1.57874	1.43927	1.73757	2.15374	2.63351	2.45339	1.16598	1.06795	0.833255	0.61905
269	2013	Mediterranean horse mackerel	1.25035	1.41681	1.11045	1.11945	1.70855	2.24577	2.73782	2.60114	1.42915	1.08801	1.10546	1.41042
270	2014	Mediterranean horse mackerel	1.60144	2.24269	2.09545	1.83051	1.93933	3.41637	3.02669	3.20049	2.02265	2.15002	1.80452	2.35346
271	2015	Mediterranean horse mackerel	2.56738	2.38265	3.00121	3.75496	2.48419	2.17333	2.56795	2.93351	1.6457	1.3735	1.40531	1.39497
272	2016	Mediterranean horse mackerel	2.10975	2.09199	2.63244	2.2502	2.10057	2.0585	3.34419	2.87479	1.73947	2.45521	2.863	2.74492
273	2017	Mediterranean horse mackerel	2.74238	2.43571	2.61106	2.10846	1.97032	1.37517	1.56653	1.41093	0.933478	1.65418	1.83898	2.37928
274	2018	Mediterranean horse mackerel	2.68178	3.33463	2.98086	2.23175	2.39708	1.18342	3.48905	3.10069	2.17224	1.93137	0.781329	1.60201
275	2019	Mediterranean horse mackerel	2.31366	2.56828	2.69358	3.14674	1.37841	2.01388	2.2016	1.97711	3.03016	3.85684	4.18754	3.43019
276	2009	Piper gurnard	3.4307	3.09323	2.97927	3.0959	3.01489	4.72547	2.83917	3.06204	1.01873	1.42959	2.20575	2.31116
277	2010	Piper gurnard	2.75177	2.5596	2.49972	1.95321	2.31409	2.89765	1.47568	1.69587	2.03272	1.54099	2.33004	1.79269
278	2011	Piper gurnard	1.74151	2.35959	2.32269	2.45303	2.35313	3.45066	3.01639	222.611	2.11479	2.54699	2.003	1.99154
279	2012	Piper gurnard	1.97049	2.10221	2.04452	2.10094	2.51198	2.36374	4.21949	3.02293	2.68851
280	2013	Piper gurnard		1.84001	3.19883	3.48123	3.69428	3.78805	1.79824	5.29679	13.3982		2.7768	2.40164
281	2014	Piper gurnard	2.11527	2.43455	2.16291	2.68752	3.53887	3.76751	2.87864	2.64174	3.69246		3.12676	3.22945
282	2015	Piper gurnard	2.67918	2.65224	2.41743	3.28848	2.42668	2.26581	2.464	1.91732			1.85887	2.59702
283	2016	Piper gurnard	2.73284	2.18675	2.29701	2.35873	2.78757		1.76941	2.12947	2.12562	1.74624
284	2017	Piper gurnard	2.00173	2.05513	2.00826	1.9403	1.93168	1.93686	1.93399	0.962001	2.54874			2.44342
285	2018	Piper gurnard	2.41875	2.27211	2.92439	3.43077	3.73199	3.63697	4.10951	2.7199	2.04687		2.52857	2.53884
286	2019	Piper gurnard	2.51212	2.50809	3.22733	2.617	2.53918	2.61828	2.86232	2.54233		1.03308	0	2.04313
287	2009	Pontic shad	0.490988	0.823199	0.900567	0.740056	1.04786	1.26706	1.0563	1.09621	0.969926	0.774363	0.670549	0.50904
288	2010	Pontic shad	0.511289	0.492667	0.60241	0.587643	0.606605	0.564844	0.499461	0.537027	0.804155	0.839046	0.586623	0.51691
289	2011	Pontic shad	0.783133	0.744849	0.725501	1.35266	1.284	1.07933	0.859538	0.678433	0.967963	0.458459	0.405608	0.477969
290	2012	Pontic shad	0.589167	0.566168	0.774662	1.00942	0.614685	0.976753	0.719565	1.3922	0.481812	0.472545	0.418981	0.595601
291	2013	Pontic shad	0.738212	0.818805	0.781429	0.823663	1.57677			1.28707	0.687776	0.758972	0.583436	0.611327
292	2014	Pontic shad	0.715081	0.665132	0.763133	0.690602	1.14785	1.22279			0.681054	0.86967	0.848003	0.835621
293	2015	Pontic shad	0.786584	0.931652	1.0422	1.18355	1.20376	1.3487	1.18965	0.751591	1.25803	0.508982	0.862518	0.886696
294	2016	Pontic shad	0.717825	0.801808	0.70004	0.727154	1.16179		1.59247	1.24219	0.839622	0.530856	0.555922	0.598209
295	2017	Pontic shad	0.774004	0.754542	0.786267	1.04453	1.08818	0.968429	0.966993	0.914574	0.637186	0.755306	0.605818	0.510064
296	2018	Pontic shad	0.692366	0.738362	0.772706	0.595134	1.43538	1.39884	1.25205	1.63194	0.823867	0.887183	0.996258	0.858129
297	2019	Pontic shad	0.984751	1.21893	1.18418	1.18644	1.20913	1.08793	1.19263	1.06423	1.23642	1.40958	1.06346	1.12145
298	2009	Red mullet	11.9329	13.2336	12.4106	10.9343	13.3525	17.0166	21.187	21.0729	13.091	10.3407	11.1346	14.0951
299	2010	Red mullet	13.6439	12.4809	12.431	14.4392	17.5073	22.7971	20.2168	14.1832	11.3531	8.16013	11.4638	10.4262
300	2011	Red mullet	13.0394	14.4892	13.9307	17.9656	15.8377	16.695	19.0807	18.9219	16.2239	14.3752	12.3085	12.4421
301	2012	Red mullet	14.447	15.3505	15.6207	17.6769	0.726006	17.523	18.2339	18.4588	18.1354	16.2319	12.5459	15.1151
302	2013	Red mullet	15.8992	14.9961	15.6331	15.8498	14.4	15.3416	14.0667	18.631	16.2789	12.9639	13.9191	13.1916
303	2014	Red mullet	15.1751	17.4128	18.9687	17.8974	21.7098	22.6257	15.5293	20.1479	14.2529	9.65092	10.6704	15.683
304	2015	Red mullet	12.7451	12.2066	13.29	17.6414	15.5607	14.2846	15.6772	17.9193	16.1377	11.3473	10.8893	9.85754
305	2016	Red mullet	13.3618	14.7642	14.2597	14.0149	15.9557	12.5801	17.6375	16.1769	11.4004	9.50302	10.0761	9.83455
306	2017	Red mullet	10.8994	11.3612	9.54659	10.9142	11.1072	11.6405	14.0988	11.5889	9.27743	7.49376	8.0909	11.1389
307	2018	Red mullet	11.3288	12.321	12.3722	12.7341	19.4695	17.1218	14.279	16.1562	12.3887	13.0386	13.6922	13.1512
308	2019	Red mullet	12.5154	13.2001	14.4063	15.4896	15.2665	18.5528	16.4035	15.2966	14.5022	11.6049	9.9028	9.19637
309	2009	Salema	1.55376		1.83198	1.34443	1.95478	1.13852		2.29653	1.52504	2.23374	1.03523	1.25212
310	2010	Salema	1.47642	1.22884	1.20482	1.11372	1.11211	1.12969			0.960518	1.05292	0.657895	0.703877
311	2011	Salema	1.04053		0.676773	0.805153	1.3102	1.72799	1.8045				1.03155	0.60244
312	2012	Salema	0.990197			0.724463	3.16538	1.83141			0.481812		0.706148
313	2013	Salema			1.15158	1.36519	1.8176	2.25479	1.92411	2.53364	1.11652	1.60569	1.06159	1.42352
314	2014	Salema			2.1081	1.24808	2.08023	1.33432	0.966402	3.08135	1.358	1.10722	1.25794	0.807363
315	2015	Salema			1.56721	1.54208	0.893234	1.15602	1.76715	1.15039	1.33024	2.1744	1.4871	1.69548
316	2016	Salema		1.2756		1.51943	1.51068	1.20288	1.29875	1.34867	1.04156	0.873118
317	2017	Salema	1.19103	1.6547		1.49727	1.60974	1.40745	0.966993	1.26022	1.16286	1.67915	1.53761	1.52714
318	2018	Salema	1.51172	1.50074	1.48597	2.49139	2.60952	2.22135	2.22587	2.25752	1.48398	1.24604	1.26429	1.26942
319	2019	Salema	1.25606	2.00647		1.67956	1.89108	2.29674	2.42343	2.48321	2.78428	3.0717	3.56089	2.38365
320	2009	Sand steenbras	3.38098	2.73776	6.7851	4.41566	6.21974	4.58469	4.69532	4.48895	4.00781	4.76531	3.45862	2.79679
321	2010	Sand steenbras	3.83179	4.75678	3.378	4.86904	3.05549	4.74469	5.08542			2.72553	1.44189	2.57905
322	2011	Sand steenbras	2.43154	3.51764	4.28803	4.29415	3.28075	3.79626	2.7281	2.65013	1.05213	1.6912	1.45719	1.24471
323	2012	Sand steenbras	1.82196	2.04313	2.45146	2.65636	2.72978	3.72143	4.75305	4.22042	1.81161	2.04612	4.70765	1.87591
324	2013	Sand steenbras	2.04392			2.73038	2.63098	3.04397	4.78331	2.68215	2.7779	2.96569	2.37322	2.40164
325	2014	Sand steenbras	2.90742		1.59373	2.44207	3.0789	2.396	3.331	2.76089	2.26471	2.25873	3.18302	1.68335
326	2015	Sand steenbras	2.81493	3.27069	2.75438	2.71792	2.54552	2.48931	2.9491	1.76777	1.97636	1.79641	2.5355	2.20375
327	2016	Sand steenbras	3.50896	2.00452	2.91683	1.86311	2.32357	1.74346	2.37101	2.19691	1.24703	1.56114	1.53226	1.65447
328	2017	Sand steenbras	2.16521	2.97846	1.96567	1.71717	1.64193	1.78837	2.11127	1.42376	2.05811	2.29089	2.30641	2.13799
329	2018	Sand steenbras	3.31973	3.2596	2.22896	2.21717	2.07556	2.12623	3.02162	3.20949	2.61488	2.75126	3.00142	2.53884
330	2019	Sand steenbras	3.76818	4.18349	1.98605	2.7415	2.01925	2.93983	2.68581	2.41226	2.99504	3.65022	2.48599	2.69012
331	2009	Shi drum	8.11063	7.7019	8.38885	8.18378	7.51272	9.45094	8.50531	8.9044	9.04044	7.43984	8.31716	8.43134
332	2010	Shi drum	8.61148	8.53955	8.44499	8.45646	8.0319	8.73249	10.3354	10.3279	5.69051	8.26433	8.22368	8.20456
333	2011	Shi drum	7.17415	8.80226	9.13914	8.05153	7.7302	8.23054	8.00811	7.25076	7.81735	7.07045	7.0656	8.14538
334	2012	Shi drum	8.60976	8.6156	8.49186	8.45206	9.52519	11.8285	9.79	9.73568	8.21007	9.4509	6.26118	8.43221
335	2013	Shi drum	9.12614	8.56065	9.13951	9.10125	9.86504	9.79481	5.94767	6.75037	8.66866	8.52417	6.99684	6.777
336	2014	Shi drum	6.58131	7.91763	8.05717	7.62158	10.0655	11.6041	9.4913	8.21693	7.76647	7.6378	6.14099	9.90231
337	2015	Shi drum	7.66221	8.89232	9.39545	8.80913	11.3399	11.6836	7.70001	11.5039		10.4978	7.53216	5.90265
338	2016	Shi drum	8.85075	5.02223	8.73227	11.4789	10.8086	12.53	10.6589	10.6474	9.24292	7.93839	7.05674	8.01258
339	2017	Shi drum	7.20625	6.8339	8.91757	10.8107	9.65841	9.62941	11.1591	11.5921	8.66255	8.24906	9.0596	12.0125
340	2018	Shi drum	12.0937	12.0059	11.8878	12.7458	14.9911	13.1714	15.7647	14.0891	13.8164	14.6634	12.6429	11.7142
341	2019	Shi drum	13.0429	12.5404	13.4753	13.0923	12.3501	12.0881	12.2245	11.8248	11.8256	9.56404	9.9211	10.5925
342	2009	Shore rockling	2.10068	1.89585	2.52899	1.86247	1.55034	2.08729	1.42875	1.99645	1.45184			1.7202
343	2010	Shore rockling	2.09686	1.68186	1.69463	1.79651	2.25792	1.95436	1.38487	1.49237	1.95454	1.68358	1.37061	1.48474
344	2011	Shore rockling	1.91676	1.90833	2.14943	1.62641	1.70327	1.5738	1.5162	1.56888	1.59924	2.03759	1.0015	1.39905
345	2012	Shore rockling	1.28231	1.48681	1.53461	1.71456	1.93601	1.64095	2.10485	2.03476	1.22862	1.55467	1.1675	1.45852
346	2013	Shore rockling	1.42106	1.26961	1.2841	1.70193	2.24928	1.97069	1.2228	1.63809	1.52293	1.82943	1.82927	2.08725
347	2014	Shore rockling	2.04248	2.14036	1.82562	1.74731	2.01392	2.62734	1.22137	1.4092	1.59186	1.6105	2.00948	1.52188
348	2015	Shore rockling	1.7768	2.37869	1.912	1.90447	2.81388	2.26196	2.3254	2.0477		1.66542	2.23065	1.9626
349	2016	Shore rockling	2.15348	1.50521	2.80745	3.22336	3.23718	3.06806	2.65412	2.2253	1.77135	1.74624		1.70917
350	2017	Shore rockling	1.66811	1.6547	1.80186	2.07936	3.21947	2.17574	3.60688	1.60333	1.91156	1.87266	2.89993	2.06164
351	2018	Shore rockling	2.2192	2.6503	1.89313	2.69561	2.98272	3.80204	2.91033	3.18229	2.27715	1.74446	1.77	3.04661
352	2019	Shore rockling	3.01455	3.00971	2.79288	2.93191	3.23564	3.54423	3.19626	2.916	1.40502	2.29574	2.71698	2.47446
353	2009	Streaked gurnard	3.23182	2.98098	3.20133	3.66327	3.19873	4.28475	1.16009	3.40498	1.85445	2.41839	2.65867	0.96542
354	2010	Streaked gurnard	2.90113	2.98431	2.5898	2.16588	2.43765	2.93154	1.98082	1.57151	1.85961	2.10036	2.51645	1.7212
355	2011	Streaked gurnard	1.7908	2.21824	2.55008	2.27053	3.41177	3.72182	2.60531	2.0618	2.35152	2.03759	2.23836	2.05128
356	2012	Streaked gurnard	1.95069	1.96928	1.91704	2.03333	2.51682	3.54561	3.20623	2.51667	2.04288	1.5972	2.00546	1.81025
357	2013	Streaked gurnard	1.71173	1.86761	2.86067	2.79863	2.56282	2.96731	3.79428	3.09167	2.71984	2.10582	2.53553	2.10471
358	2014	Streaked gurnard	2.7704	1.93997	1.93524	1.39784	2.12581	2.37535	2.20833	2.01315	2.72421	2.30704	2.0979	1.96997
359	2015	Streaked gurnard	2.58335	2.55312	2.07264	2.28999	2.10849	2.06543	2.0713	3.57773	1.52028	1.43713	2.72511	2.24085
360	2016	Streaked gurnard	2.67454	2.43458	2.44649	2.48897	2.60413	2.17664	1.76941	1.98751	1.82095	1.46335	1.40023	1.6032
361	2017	Streaked gurnard	1.82491	1.97571	2.04429	1.9403	1.93168	1.93686	1.93399	2.19978	2.54874	2.49688	2.46018	2.44342
362	2018	Streaked gurnard	2.41875	2.35315	2.87387	3.23823	2.75306	2.51791	1.86138	2.20312	1.68099	1.58995	1.4868	1.47253
363	2019	Streaked gurnard	1.50727	1.50485	1.63601	2.60723	2.35055	1.9341	1.84858	2.56125	1.99981	1.83659	1.82962	1.81612
364	2009	Surmullet	3.10131	6.42969	6.63706	8.07277	8.54219	6.33531	9.90353	7.44687	4.17861	4.5747	1.56461	2.36967
365	2010	Surmullet	3.33199	3.77145	4.54904	5.9268	6.44799	5.77836	9.49543	7.94799	5.36103	3.3178	1.51316	1.52323
366	2011	Surmullet	3.3023	4.69744	6.73525	6.92968	8.72072	5.44449	4.32972	5.40626	0.962702	5.13474	2.24837	3.6246
367	2012	Surmullet	4.55491	5.78968	6.93763	8.02222	9.31223	5.93866	11.19	11.4735	5.4782	6.32738	3.11647	3.89251
368	2013	Surmullet	5.10289	5.66723	7.5858	8.77361	8.89717	8.59977	6.93221	10.8186	7.30204	4.01421	3.80769	4.88188
369	2014	Surmullet	5.50227	7.41878	7.74096	11.6071	10.0862	11.2406	6.89641	10.5998	6.07615	3.65584	2.82132	3.52818
370	2015	Surmullet	4.75943	6.48985	5.64981	8.48144	7.14587	5.08651	4.37745	6.45755	5.13093	3.66018	2.59499	3.14981
371	2016	Surmullet	3.13001	3.84868	4.22576	4.42804	5.25861	3.64443	4.57923	4.91908	2.24608	3.34928	2.33487	2.84747
372	2017	Surmullet	3.95009	3.72307	3.99358	3.8515	4.7616	5.18432	5.6279	5.20122	3.00115	2.57803	2.4571	3.63764
373	2018	Surmullet	4.31141	3.78786	4.40739	4.41683	4.0248	7.48937	5.41443	5.6302	3.50783	3.42164	4.96865	4.82888
374	2019	Surmullet	5.31314	6.32791	6.65078	8.44909	6.72035	7.28671	8.88274	8.75745	5.87299	6.33853	5.92338	6.49716
375	2009	Swordfish	10.1554	9.98441	11.0227	10.3793	9.13659	10.7364	10.5752	10.6191	10.3642	10.3765	8.72302	7.27868
376	2010	Swordfish	8.51956	8.93029	9.45839	9.16723	8.20602	9.64754	9.853	9.18033	9.42648	10.6115	7.3739	7.34122
377	2011	Swordfish	9.30449	9.23721	8.80347	10.7193	9.59069	10.772	12.0015	11.2737	12.3205	12.1033	11.6274	8.67314
378	2012	Swordfish	9.09001	9.32454	9.31065	10.0266	9.62683	11.262	7.77326	8.38729	8.40761	8.26954		9.06533
379	2013	Swordfish	9.3799	8.16965	8.4312	8.47782	9.65147	13.0598	6.91422	8.84299	9.05274	9.13837	8.24267	8.33151
380	2014	Swordfish	7.60469	8.70214	8.50831	8.56596	8.39964	9.80295	8.67706	9.34675	14.536	10.3112	11.0522	9.06265
381	2015	Swordfish	9.10361	7.81002	7.76554	10.3936	8.31512	8.89754	5.99831	13.4213	9.65376	7.39147	4.8814	9.92803
382	2016	Swordfish	10.2099	10.2558		9.04421					5.31406	9.88021		11.8377
383	2017	Swordfish	11.4799	10.7456	11.5417	6.66494	9.31393	8.08638	8.05828	7.55171	9.55779	8.33645	7.68805	10.412
384	2018	Swordfish	9.33031	9.76078	8.58	9.32376	9.94431	9.6212	9.73818	10.1996	9.72265	9.96835		10.1554
385	2019	Swordfish	8.32014	8.53753	10.7569	9.65261	8.99594	8.86299	7.75212	9.45984	8.75328	9.06816	9.90966	9.8479
386	2009	Tub gurnard	18.2287	19.0334	18.1594	18.0635	20.8346	20.273	25.29	21.6547	18.7214	18.0188	20.8164	18.2435
387	2010	Tub gurnard	19.9517	18.0475	16.7211	17.1256	20.3999	16.2901	17.0157	16.0995	18.758	16.7316	17.5658	15.6503
388	2011	Tub gurnard	18.1051	16.0441	16.8652	17.7778	20.1457	22.2937	24.7558	22.0703	19.8801	17.182	18.0421	15.9373
389	2012	Tub gurnard	18.0067	16.857	15.6697	19.5219	19.7183	21.8939	28.0679	22.1	25.1072	19.8327	18.2845	20.0253
390	2013	Tub gurnard	18.8198	17.6779	17.4016	19.1627	21.2932	19.9053	20.882	19.8956	18.3601	15.4339	16.3362	16.6019
391	2014	Tub gurnard	16.5411	16.7306	18.5176	19.4242	20.3671	20.1388	20.7591	23.3772	19.4182	14.4019	13.1219	16.6317
392	2015	Tub gurnard	16.3625	16.5041	15.8249	17.0901	20.1878	20.1996	21.0441	22.774	23.7923	16.6392	16.7262	17.4816
393	2016	Tub gurnard	16.4699	14.7861	13.8951	14.3513	20.9409	17.542	16.5475	21.6603	16.215	12.6602	12.6785	11.8411
394	2017	Tub gurnard	13.1447	13.9921	12.7899	13.3364	16.4386	14.0164	20.4229	19.6937	14.4864	14.9438	14.2444	20.1063
395	2018	Tub gurnard	15.0779	16.0519	16.2892	19.6394	28.0531	24.6923	23.0934	25.4583	20.2359	21.8631	20.6584	17.9699
396	2019	Tub gurnard	14.711	19.0514	18.4554	20.5844	20.9857	30.0027	30.0425	27.3177	25.5503	18.9123	16.6289	17.5914
397	2009	Turbot	20.5345	20.923	17.4377	14.2584	14.3269	11.9361	8.96935	17.9558	16.8487	17.4529	15.3462	18.3898
398	2010	Turbot	20.2045	19.0045	17.5262	12.9673	10.3067	10.1728	11.0903	13.6518	13.3802	16.7645	14.5504	17.8059
399	2011	Turbot	20.4381	22.987	20.3303	17.037	14.3494	13.7495	17.8154	25.5261	20.9375	20.1314	21.8077	20.5875
400	2012	Turbot	24.1063	23.7003	23.8037	20.5458	15.6624	17.1664	18.1751	25.8141	23.787	21.411	23.2794	21.8215
401	2013	Turbot	26.1558	23.5843	26.7377	22.5119	16.2766	15.7339	17.4879	31.4297	24.9743	18.0793	18.1348	23.1911
402	2014	Turbot	22.9511	28.8735	26.3218	22.819	21.457	23.076	19.4925	20.0945	17.7607	18.5811	25.8982	21.1004
403	2015	Turbot	27.1471	25.5669	22.4268	21.7934	18.2634	15.4946	15.1844	20.9909	23.9824	17.4251	16.1425	18.9656
404	2016	Turbot	24.1146	20.5008	19.087	18.3923	14.7831	13.5897	17.3119	23.4916	14.0433	18.4368	18.1335	20.8826
405	2017	Turbot	25.5788	33.3388	22.9328	16.4311	15.0156	11.2822	9.84722	21.0518	18.2331	20.5649	22.0709	20.4331
406	2018	Turbot	23.4346	25.9687	21.4931	22.8281	14.9767	15.7257	22.3505	27.1446	18.6112	18.8477	23.278	25.5585
407	2019	Turbot	33.258	34.4185	32.5513	29.9221	21.3315	20.3104	28.6232	43.4562	29.4586	29.4933	31.2407	34.5403
408	2009	White grouper	15.1336	14.3249	12.7005	12.7968	12.3414	11.5627	8.71901	10.8702	11.0962	14.3257	14.4168	14.8382
409	2010	White grouper	10.76	12.3563	11.2656	13.3311	10.8571	10.4101	10.1254	9.93782	10.3256	10.6498	13.8706	12.1859
410	2011	White grouper	15.4381	16.6531	16.8381	13.7896	12.578	13.8186	13.8594	13.1817	13.2516	13.6111	14.3716	13.0894
411	2012	White grouper	12.2339	12.2637	10.8502	13.8179	14.7912	16.5169	19.9618	19.7147	16.7333	14.2047	15.7612	14.8197
412	2013	White grouper	13.4124	13.0181	12.6491	13.4425	14.3227	12.7892	13.9543	13.7303	14.3897	13.6659	13.7787	12.9427
413	2014	White grouper	13.7193	13.3794	14.0779	14.6899	14.429	13.839	14.3727	14.0228	13.8098	15.0461	14.8903	13.7898
414	2015	White grouper	14.6616	13.5704	14.3674	13.6975	12.8771	12.3232	12.4317	12.9343	12.8235	13.0988	14.1126	12.2653
415	2016	White grouper	11.7658	10.9921	10.6428	11.2076	11.679	10.7686	14.8312	14.3171	10.6281	10.4774	12.5534	11.9642
416	2017	White grouper	11.6768	12.7676	16.6492	14.106	12.8779	12.9124	12.8932	16.8126	20.7086	20.1998	19.9889	19.8528
417	2018	White grouper	19.6523	18.1229	19.3176	20.4563	21.5307	20.5601	20.8675	20.3993	21.748	22.5733	23.7686	25.3884
418	2019	White grouper	25.1212	25.0809	22.9637	20.7504	20.5552	19.341	19.0821	18.9197	23.8409	25.2531	20.478	19.2963
419	2009	Whiting	0.708515	0.904272	0.888231	0.777058	0.980452	0.948767	1.09904	1.05946	0.872324	0.869669	0.811717	0.889357
420	2010	Whiting	0.970874	0.79846	0.72627	0.794717	3.30263	0.768188	1.91838	0.842284	0.703635	0.76227	0.674342	0.709376
421	2011	Whiting	0.794085	0.712227	0.730915	0.606549	1.70327	0.850702	0.838183	1.05475	0.783839	1.28878	0.846269	0.806572
422	2012	Whiting	0.866422	0.836944	0.882526	0.724463	1.35521	2.34909	1.98737	1.61125	0.84317	0.689916	0.819132	1.05989
423	2013	Whiting	1.01504	0.887805	1.10131	1.0603	2.12205	1.77227	1.50153	1.91711	0.86642	0.74581	0.899281	0.916991
424	2014	Whiting	0.954869	0.997698	0.847458	0.690602	1.22244	0.9584	1.36941	1.15859	1.10364	1.04683	1.02484	0.968836
425	2015	Whiting	0.810541	0.812718	0.826705	1.18355	1.62546	1.28704	0.927851	0.943324	0.752537	0.625	0.728679	0.734585
426	2016	Whiting	0.695963	0.666958	0.729208	0.542652	1.89555	0.927219	1.27044	1.51547	0.786481	0.984878	1.0632	0.912696
427	2017	Whiting	0.740642	0.817421	0.855065	0.924878	1.77071	1.54303	1.07336	1.5873	1.21065	1.33271	1.52223	1.46911
428	2018	Whiting	1.34543	1.30864	1.5365	1.33905	1.17988	0.872874	2.96319	1.60474	1.87289	2.09834	2.63477	2.38905
429	2019	Whiting	2.02979	2.3877	2.27154	1.87975	2.5561	1.19672	1.19502	1.63182	1.51742	1.30857	1.69011	1.86833

## Sheet: Month-Landings-Tonnes
	Year	Species	January	February	March	April	May	June	July	August	September	October	November	December
1	2009	Anglerfish	7.337	7.256	9.102	8.663	2.907	2.226	5.495	9.305	7.827	7.515	4.193	4.081
2	2010	Anglerfish	5.371	6.031	7.944	5.036	2.6665	2.995	10.337	8.107	5.671	3.911	3.912	5.064
3	2011	Anglerfish	6.412	4.57	7.02	4.024	2.189	1.675	4.731	4.309	7.045	5.099	2.762	2.652
4	2012	Anglerfish	2.952	4.473	7.561	4.742	2.593	1.496	2.828	3.571	3.154	1.482	1.571	1.685
5	2013	Anglerfish	1.933	5.034	0.006107	5.667	2.641	3.536	2.073	2.225	3.146	1.835	1.37	2.54
6	2014	Anglerfish	3.511	5.159	12.602	9.526	3.176	1.651	2.829	3.26	2.748	1.915	1.241	1.346
7	2015	Anglerfish	1.72	3.84	9.986	5.88	1.633	1.053	2.033	1.48	0.443	2.486	2.558	3.14
8	2016	Anglerfish	2.45	4.632	9.312	6.897	3.367	2.464	3.103	5.823	4.675	3.22	0.792	1.381
9	2017	Anglerfish	0.568	3.022	10.468	6.178	3.141	2.004	3.624	5.113	5.132	3.799	3.345	2.404
10	2018	Anglerfish	0	3.663	6.76	6.363	0.502	1.942	6.552	7.372	9.652	4.272	3.211	3.496
11	2019	Anglerfish	2.604	5.123	8.386	6.659	1.353	0.728	6.943	4.928	8.619	8.956	6.983	6.009
12	2009	Annular seabream	0	0	0.062	0	0.39	0.01	0	0	0.15	0	3.07	0
13	2010	Annular seabream	0	0.35	0	0	0.21	0.02	0	0	0	0	0	0.045
14	2011	Annular seabream	0	0.55	0.1	0.12	0.265	0.045	0.075	0	0.06	0	0.06	0.16
15	2012	Annular seabream	0	0.08	0	0	0.1	0.09	0.01	0.01	0.04	0.05	0	0
16	2013	Annular seabream	0	0	0	0	0.435	0.025	0	0	0	0.01	0.08	0.14
17	2014	Annular seabream	0	0	0	0.15	0.29	0.015	0	0	0.03	0	0	0
18	2015	Annular seabream	0.3	0.35	0.59	0	0.045	0.1	0	0.06	0.5	0	0.33	0.8
19	2016	Annular seabream	0.21	0.36	0.31	0.15	0.91	0.16	0.02	0	0	0	0	0
20	2017	Annular seabream	1.05	1.39	0.05	0.77	1.55	0.17	0.03	0.03	0.29	0	0	0.3
21	2018	Annular seabream	0	0.02	0.4	0.31	0.11	0.09	0	0.01	0.02	0	0.6	0.05
22	2019	Annular seabream	0.28	0.2	0	0.5	0.96	0.05	0	0.04	0.05	0	0.39	0.25
23	2009	Atlantic bonito	21.7491	4.2604	8.25775	2.1142	0.1356	1.0752	0.2965	21.7039	550.896	396.34	51.8682	22.7732
24	2010	Atlantic bonito	7.0451	5.4179	8.2528	0.009	0.2366	0.2	2.4093	41.9951	1073.02	586.832	130.569	37.9416
25	2011	Atlantic bonito	23.5263	18.8146	15.279	2.4537	1.45	0.6425	0.148	13.3266	1031.93	731.568	152.542	52.1323
26	2012	Atlantic bonito	23.9119	10.3864	11.2058	0.6067	0.095	0.0925	0	49.4125	4638.42	5454.8	355.334	84.8675
27	2013	Atlantic bonito	37.4748	104.423	119.673	30.7277	6.2602	1.3465	0.134	49.7601	1179.13	439.97	96.5044	47.9015
28	2014	Atlantic bonito	11.9217	11.327	7.2518	0.955	0.205	0.396	0	24.7874	1571.68	1818.92	815.848	200.285
29	2015	Atlantic bonito	45.0311	11.0418	8.532	5.2602	0.543	0.091	0.0156	10.7812	186.766	318.578	153.208	42.1845
30	2016	Atlantic bonito	15.4959	12.9359	7.8069	2.4938	2.3281	0.8495	10.4914	116.943	4531.09	5875.93	972.779	161.122
31	2017	Atlantic bonito	81.1279	18.7904	15.0838	4.8704	2.9725	4.7515	0.105	23.6653	462.698	1589.42	437.906	117.714
32	2018	Atlantic bonito	0	13.7318	12.5048	4.7503	2.7892	3.1923	2.865	85.1423	3164.47	4138.59	387.268	89.1042
33	2019	Atlantic bonito	25.6567	40.5815	14.5366	10.7492	12.7265	3.4465	0.3	0.056	62.6068	162.231	87.4435	26.3987
34	2009	Atlantic chub mackerel	27.655	37.488	108.533	97.182	10.013	4.756	1.971	0.835	97.864	86.338	6.14	6.279
35	2010	Atlantic chub mackerel	32.401	29.327	75.31	76.819	34.557	18.028	1.755	0.524	24.48	41.276	20.03	21.115
36	2011	Atlantic chub mackerel	53.307	22.222	69.766	46.068	5.256	4.706	1.696	0.114	24.262	13.94	15.17	15.201
37	2012	Atlantic chub mackerel	25.952	35.98	23.936	30.497	4.411	5.227	0.677	1.734	31.468	10.088	11.178	7.334
38	2013	Atlantic chub mackerel	17.816	12.55	20.935	30.681	3.385	1.719	0.288	0.045	29.943	19.12	9.445	10.3
39	2014	Atlantic chub mackerel	57.4	35.8	34.681	35.908	2.831	1.456	0.747	0.264	25.45	9.297	7.93	14.17
40	2015	Atlantic chub mackerel	27.7	0.37	27.62	12.635	1.662	0.956	2.16	1.546	10.27	34.365	5.361	42.31
41	2016	Atlantic chub mackerel	22.65	63.26	57.57	30.2	1.65	1.305	1.11	1.52	12.04	16.73	14.46	6.43
42	2017	Atlantic chub mackerel	28.74	44.73	74.45	46.64	4.76	3.734	8.82	2.53	76.39	75.45	39.19	39.68
43	2018	Atlantic chub mackerel	0	58.64	53	45.29	2.44	0.97	3.19	0.86	11.16	21.58	22.07	1.32
44	2019	Atlantic chub mackerel	5.14	11.04	60.67	42.18	0.39	0.8	0.84	0.18	56.16	77.4	54.66	45.42
45	2009	Atlantic horse mackerel	16.965	36.429	90.144	163.843	8.499	7.18	4.457	2.903	43.094	40.914	29.252	12.482
46	2010	Atlantic horse mackerel	28.49	20.642	86.999	157.943	4.521	8.245	2.83	3.423	15.887	13.368	4.428	8.004
47	2011	Atlantic horse mackerel	36.98	11.663	53.147	30.007	2.618	1.224	1.01	0.748	3.393	1.092	3.24	4.186
48	2012	Atlantic horse mackerel	5.016	20.747	48.712	10.502	1	0.393	0.372	0.489	0.036	2.22	0.384	0.576
49	2013	Atlantic horse mackerel	3.619	10.495	17.364	33.01	0.377	0.152	0.78	1.442	60.66	61.935	9.42	11.976
50	2014	Atlantic horse mackerel	61.212	41.472	62.482	29.612	0.612	0.324	1.068	0.716	16.898	11.75	1.308	5.4
51	2015	Atlantic horse mackerel	52.14	48.46	229.967	141.601	1.355	0.351	0.636	0.36	19.812	38.953	94.248	76.092
52	2016	Atlantic horse mackerel	105.372	258.336	335.964	185.6	8.339	1.704	2.112	8.364	42.564	80.855	12.936	22.62
53	2017	Atlantic horse mackerel	40.968	111.912	336.144	176.184	10.342	1.188	4.188	5.424	68.952	305.508	137.22	221.484
54	2018	Atlantic horse mackerel	0	293.58	476.46	226.212	1.2	0.12	0	6.744	212.364	134.148	0	327.732
55	2019	Atlantic horse mackerel	0	0	0	0	0	0	0	0	0	0	0	0
56	2009	Atlantic mackerel	2.421	7.833	4.184	2.468	5.3734	4.5788	6.5433	6.073	5.978	1.26	1.727	1.922
57	2010	Atlantic mackerel	0.9732	4.24	3.227	1.02	3.763	1.01885	2.231	0.586	0.187	1.025	0.38	0.805
58	2011	Atlantic mackerel	1.31	1.48	2.249	0.182	0.03	0.35	0.329	0.8901	0.26	0.38	0.52	0.192
59	2012	Atlantic mackerel	0.2	0.06	0.62	0.735	1.7602	1.631	0.693	1.084	1.979	3.367	0.97	1.125
60	2013	Atlantic mackerel	3.2	1.35	1.27	1.864	1.166	1.374	2.537	1.599	1.756	1.26	2.99	17.943
61	2014	Atlantic mackerel	11.23	30.884	17.34	7.042	4.918	0.441	1.157	0.2	0.016	0.087	3.06	2.55
62	2015	Atlantic mackerel	0.302	0.12	0.01	4.205	0.066	0.074	1.203	2.916	2.21	23.835	9.965	3.26
63	2016	Atlantic mackerel	1.58	5.6	1.915	0.26	1.995	1.1066	1.6916	1.2332	0.3338	1.072	1.56	0.93
64	2017	Atlantic mackerel	0.91	0.54	1.94	0.774	0.226	10.922	32.245	16.547	137.96	59.35	27.531	38.882
65	2018	Atlantic mackerel	0	48.74	3.906	6.14	7.7955	3.7111	44.1927	25.7423	3.37	2.2915	2.75	1.83
66	2019	Atlantic mackerel	0.88	1.4	2.33	1.8715	1.8665	3.4794	4.69105	3.297	9.03825	16.4228	5.06	4.04
67	2009	Big-scale sand smelt	1.68	2.045	2.375	6.52	2.035	0.465	0.055	0.475	0	0.04	0.02	0.1
68	2010	Big-scale sand smelt	0.025	1.23	3.345	5.595	2.5	0.365	0	0	0.04	0.185	0.47	1.605
69	2011	Big-scale sand smelt	6.075	3.305	4.33	15.01	11.925	1.27	0.06	0	0.58	0.39	0.1	0.435
70	2012	Big-scale sand smelt	2.54	4.845	1.6	8.975	3.265	0.43	0.04	0	0	0	0.02	0.04
71	2013	Big-scale sand smelt	0.175	0.19	0.98	2.035	1.45	0.08	0.2	0.05	0.94	0.765	0.03	0.45
72	2014	Big-scale sand smelt	0.28	0.415	2.115	7.755	3.52	0.995	0.08	0.035	0.275	0.11	0.005	0.16
73	2015	Big-scale sand smelt	2.415	0.365	1.43	7.78	4.305	0.275	0.04	0.01	0	0	0.16	0.73
74	2016	Big-scale sand smelt	0.75	0.2	4.965	12.87	5.58	1.96	0.05	0.25	0.49	0.25	0.18	0.2
75	2017	Big-scale sand smelt	0.92	0.38	0.42	2.97	3.19	0.21	0.07	0.01	0.03	0.09	0.09	0.62
76	2018	Big-scale sand smelt	0	5.81	3.32	13.26	1.86	3.34	3.02	0.29	0.42	0.25	0.21	0.73
77	2019	Big-scale sand smelt	0.16	0.87	2.56	5.62	1.48	0.33	0.08	0.06	1.89	0	0.94	0.08
78	2009	Black scorpionfish	0.45	0.904	1.89	2.17	1.427	1.011	0.765	0.773	1.012	0.134	0.117	0.282
79	2010	Black scorpionfish	0.612	0.917	1.31	1.382	2.091	2.014	1.182	0.988	0.472	0.231	0.103	0.226
80	2011	Black scorpionfish	0.53	0.549	1.627	1.232	1.102	1.184	0.99	0.773	0.484	0.392	0.291	0.264
81	2012	Black scorpionfish	0.308	0.452	1.762	0.705	0.604	0.995	0.986	0.8245	0.179	0.172	0.114	0.267
82	2013	Black scorpionfish	0.275	0.62	0.517	0.777	1.073	0.852	0.739	0.437	0.479	0.17	0.122	0.311
83	2014	Black scorpionfish	0.306	0.497	0.754	0.596	0.875	1.008	0.448	0.7215	0.332	0.119	0.14	0.216
84	2015	Black scorpionfish	0.53	0.583	0.904	0.703	0.603	0.859	0.398	0.497	0.046	0.183	0.288	0.38
85	2016	Black scorpionfish	0.45	0.5635	0.809	0.787	1.43	1.467	0.621	0.654	0.453	0.567	0.331	0.334
86	2017	Black scorpionfish	0.216	0.514	1.122	1.1	1.182	1.281	1.005	1.047	0.655	0.563	0.54	0.362
87	2018	Black scorpionfish	0	1.297	1.005	0.954	0.94	0.696	0.791	0.813	0.44	0.228	0.173	0.316
88	2019	Black scorpionfish	0.399	0.322	0.518	0.366	0.539	0.971	0.601	0.291	0.402	0.449	0.283	0.302
89	2009	Blotched picarel	1.54	1.885	1.68	10.875	5.315	3.095	3.545	0.63	1.69	0.665	1.395	0.31
90	2010	Blotched picarel	1.56	1.275	1.15	3.355	10.114	2.005	3.07	1.09	1.995	0.51	0.52	0.685
91	2011	Blotched picarel	1.6	1.08	0.945	0.93	2.565	1.115	0.705	0.13	0.38	0.77	0	0.08
92	2012	Blotched picarel	1.6	1.08	0.945	0.93	2.565	1.115	0.705	0.13	0.38	0.77	0	0.08
93	2013	Blotched picarel	0.13	0.67	4.84	0.46	0.43	0	0.08	0	0.13	1.005	3.04	0.33
94	2014	Blotched picarel	1.34	0.61	1.14	1.865	0.295	0.115	1.45	0.82	1.4	0.1	0.11	0.14
95	2015	Blotched picarel	0.83	0.29	0.37	0.48	1.175	0.23	0.1	0.1	0.7	1.07	0.05	0.16
96	2016	Blotched picarel	0.95	0.35	0.05	1.41	1.65	0.11	0.1	0	0.1	0.07	0.15	0.43
97	2017	Blotched picarel	0	0.25	0	0.75	1.54	0.07	0.01	0.1	0	0	0.06	0.23
98	2018	Blotched picarel	0	0.41	0.07	0.57	0.11	0.38	0.35	0	0	0	0	0.02
99	2019	Blotched picarel	1.1	0.2	0.43	0.89	1.22	0.5	0.07	0	0.05	0	0.23	0.05
100	2009	Blue whiting	9.64	7.545	11.566	22.986	1.041	0.095	3.592	2.578	4.906	0.676	0.975	0.185
101	2010	Blue whiting	2.378	5.158	2.039	2.346	0.052	0.154	4.523	3.283	1.828	0.459	0	1.095
102	2011	Blue whiting	2.572	12.056	9.492	0.03029	0.056	1.349	2.403	2.115	1.104	0.14	0.085	0.677
103	2012	Blue whiting	5.682	13.576	10.21	2.602	2.126	1	1.154	0.68	2.502	1.045	0.715	1.12
104	2013	Blue whiting	4.515	9.082	7.291	8.064	0.883	1.197	3.832	3.408	3.341	2.268	1.497	1.495
105	2014	Blue whiting	10.606	17.96	6.576	4.393	0.404	0.343	3.897	2.982	1.503	0.375	0.044	1.65
106	2015	Blue whiting	13.169	6.125	7.047	3.158	0.579	0.651	1.25	0.191	0.085	0.08	0.045	0.77
107	2016	Blue whiting	3.685	2.6	5.045	4.985	1.343	0.895	2.05	4.42	5.539	0.715	0.265	1.73
108	2017	Blue whiting	20.791	14.545	8.455	2.58	2.105	1.175	2.065	4.545	37.03	56.377	65.765	59.6
109	2018	Blue whiting	0	78.66	102.205	58.035	0.18	0.85	36.475	15.59	13.54	13.3	6.015	8.655
110	2019	Blue whiting	40.4	34.98	26.325	10.355	0.335	0.115	13.825	10.22	15.825	15.54	11.255	5.73
111	2009	Bluefish	147.245	80.9078	58.5697	35.6925	25.05	14.0451	3.49845	3.82855	162.813	1582.16	919.372	286.654
112	2010	Bluefish	160.302	57.2355	31.3971	22.1866	21.4664	10.7258	2.0199	1.88425	24.001	567.849	301.575	265.926
113	2011	Bluefish	208.544	88.5405	70.7018	24.3224	19.7488	16.6743	5.04145	0.41435	3.6879	522.121	785.656	265.27
114	2012	Bluefish	188.051	214.188	33.07	25.8735	24.4823	13.0585	3.89	1.187	20.7306	342.445	1605.87	1459.96
115	2013	Bluefish	460.998	124.876	89.9382	52.4907	49.1544	19.5792	3.07025	1.6665	32.26	571.598	238.133	251.225
116	2014	Bluefish	76.7156	46.6193	24.358	15.6992	39.5865	8.2008	1.16135	1.38575	52.7759	990.248	2569.24	1067.78
117	2015	Bluefish	426.271	91.8634	45.8832	14.9495	26.2626	120.909	1.18725	0.209	0.867	356.375	654.387	403.162
118	2016	Bluefish	124.984	60.8684	30.3074	20.7918	27.991	8.3684	0.223	1.08105	95.9308	1091.19	3664.38	1063.26
119	2017	Bluefish	334.94	86.3223	61.2687	39.1521	31.684	12.412	1.9009	0.7995	3.4147	193.312	632.697	258.967
120	2018	Bluefish	0	51.9353	20.9776	9.1097	5.78045	14.5789	2.321	0.908	51.1041	384.007	1148.83	897.346
121	2019	Bluefish	208.611	64.8758	41.7197	11.6761	33.5077	15.6213	2.73475	1.7725	32.2509	83.3454	99.2741	78.7743
122	2009	Bogue	0.74	0.461	1.255	2.06	1.09	0	0.21	0.26	2.841	2.05	0.08	2.95
123	2010	Bogue	0.365	5.269	10.825	3.28	1.1	0.25	0	0.24	2.59	0.33	0.09	1.63
124	2011	Bogue	0.83	6.03	7.875	1.886	0.185	0.06	0.104	0.01	1.09	0.154	0.13	1.19
125	2012	Bogue	0	0.06	2.1	0.36	0	0	0.498	0	1.4	0	0.18	0
126	2013	Bogue	2.85	0.73	1.102	4.02	0.15	0	0.058	2.065	0.53	0.07	0.05	0
127	2014	Bogue	4.705	3.59	6.712	6.53	0.08	0	0.575	0.125	0.76	0.263	0.23	6.65
128	2015	Bogue	3.18	0.64	3.42	4.51	0.59	0.33	0.46	0.15	0.04	1.145	0.2	2.23
129	2016	Bogue	3.9	36.115	18.12	20.17	0.09	0.06	0.35	1.158	0.14	0.485	0.35	0.352
130	2017	Bogue	0.87	1.63	18.74	18.09	0.5	0.07	0.41	0.62	1.19	2.83	2.87	8.01
131	2018	Bogue	0	46.65	47.87	21.11	0.29	0.14	0.3	0.3	1.17	0.06	0.38	0.18
132	2019	Bogue	1.37	5	13.11	22.53	0.08	0.3	2.97	0.54	4.08	10.26	14.4	9.4
133	2009	Brown meagre	0.026	0	0.019	0.043	0.112	0.269	0.039	0.025	0.038	0.005	0.031	0.018
134	2010	Brown meagre	0.027	0.028	0.055	0.033	0.173	0.422	0.042	0	0.037	0.055	0.121	0.065
135	2011	Brown meagre	0.031	0.039	0.016	0.054	0.108	0.296	0.04	0.01	0.056	0.126	0.158	0.04
136	2012	Brown meagre	0.043	0.078	0.034	0.04	0.426	0.377	0.0915	0.172	0.027	0.045	0.104	0.068
137	2013	Brown meagre	0.007	0.005	0.005	0.017	0.323	0.264	0.077	0.041	0.02	0.411	0.159	0.035
138	2014	Brown meagre	0.028	0.022	0.017	0.029	0.405	0.398	0.052	0.024	0.065	0.084	0.083	0.075
139	2015	Brown meagre	0.011	0.01	0.061	0.077	0.112	0.369	0.036	0.035	0.01	0.038	0.051	0.112
140	2016	Brown meagre	0.097	0.038	0.612	0.272	0.424	0.812	0.146	0.098	0.058	0.143	0.08	0.163
141	2017	Brown meagre	0.115	0.1	0.042	0.099	0.101	0.433	0.036	0.019	0.013	0.062	0.099	0.082
142	2018	Brown meagre	0	0.026	0.056	0.083	0.107	0.146	0.079	0.06	0.039	0.098	0.037	0.009
143	2019	Brown meagre	0.07	0.015	0.008	0.002	0.141	0.261	0.134	0.035	0.076	0.136	0.078	0.118
144	2009	Bullet tuna	34.84	20.521	102.275	53.03	0.26	0.03	0.01	0	44.21	83.24	41.58	26.69
145	2010	Bullet tuna	15.92	13.09	54.67	106.3	25.82	3.041	0.18	0	2.72	0.66	14.25	34.5
146	2011	Bullet tuna	27.75	42.03	82.74	51.5	1.06	0.8	0	0	15	10.7	18.61	14.86
147	2012	Bullet tuna	17.595	8.58	66.11	3.07	0.25	0.07	0	0	3.22	6.59	4.9	0.07
148	2013	Bullet tuna	28.99	25.19	12.97	22.81	0.18	0.1	0	0	18.9	29.2	16.57	14.64
149	2014	Bullet tuna	21.845	10	23.81	17.45	5.04	0.172	0.17	0	6.628	2.65	0.21	26.38
150	2015	Bullet tuna	17.73	0.49	113.551	81.21	0.02	0	0	0	2.88	6.6	31.76	28.61
151	2016	Bullet tuna	23.505	15.83	48.3	55.67	1.4	3.42	0	0	0.87	0.02	6.05	5.3
152	2017	Bullet tuna	19.78	39.77	90.85	28.89	0.35	3.86	1.08	4.05	6.72	10.45	5.88	18.95
153	2018	Bullet tuna	0	24.37	42.67	22.39	0	1.45	0	0	0	0	6.82	0
154	2019	Bullet tuna	0.45	11.255	100.01	36.25	0	0	0	0	17.93	85.25	33.09	33.8
155	2009	Common sole	5.446	2.583	0.845	1.979	1.23	1.686	0.729	0.355	0.405	0.9365	0.705	3.163
156	2010	Common sole	4.364	2.86	1.314	2.905	2.503	1.4195	1.634	1.159	0.996	1.461	2.7	5.544
157	2011	Common sole	7.763	7.568	2.921	3.424	3.804	4.387	3.177	2.281	4.032	4.271	4.154	6.873
158	2012	Common sole	7.579	7.851	5.714	6.473	3.6	3.24	2.613	2.084	2.162	2.771	1.092	3
159	2013	Common sole	1.953	5.467	4.588	3.784	2.807	2.8	3.922	1.139	1.12	1.257	3.052	3.044
160	2014	Common sole	1.764	4.663	4.271	2.537	2.153	1.248	0.933	1.279	0.918	0.924	1.445	1.98
161	2015	Common sole	2.78	3.84	2.732	1.291	0.673	0.637	0.482	0.752	0.255	1.303	1.462	7.088
162	2016	Common sole	4.32	7.303	3.254	2.549	1.79	2.135	1.775	2.39	2.168	1.335	1.258	3.614
163	2017	Common sole	3.242	7.682	5.386	6.263	4.613	1.362	3.05	3.092	3.907	6.87	2.962	8.243
164	2018	Common sole	0	4.808	3.659	2.467	2.376	1.392	2.698	2.258	1.327	1.915	1.379	5.947
165	2019	Common sole	2.974	3.76	2.081	1.149	0.269	0.968	1.223	1.062	1.723	2.722	3.429	3.575
166	2009	European anchovy	1938.02	1351.63	1260.12	792.442	85.735	15.327	12.756	11.168	811.678	2273.4	2527.16	3732.93
167	2010	European anchovy	1865.44	1903.21	1169.92	528.677	26.993	10.568	6.094	15.304	2213.22	4967.29	3586.38	2205.63
168	2011	European anchovy	1536.16	1396.04	1425.78	394.911	71.536	17.838	9.029	0.531	1885.1	3258.82	2730.96	1383.96
169	2012	European anchovy	1268.68	1355.55	723.268	264.463	101.136	16.521	5.568	3.45	3108.46	2786.69	4087.14	3184.2
170	2013	European anchovy	1553.66	785.728	454.604	167.536	40.835	7.115	2.343	3.049	1440.15	2530.63	3804.8	1905.03
171	2014	European anchovy	1373.27	3291.12	998.709	373.143	36.122	7.945	7.118	9.745	3207.86	2650.12	2555.38	1744.16
172	2015	European anchovy	1610.18	1011.31	1029.19	332.197	52.843	19.531	4.644	4.285	1064.17	2683.68	3367.27	1615.22
173	2016	European anchovy	1514.87	1136.24	799.554	330.94	30.076	3.758	0.84	4.68	3492.45	2639.65	2369.58	3140.28
174	2017	European anchovy	1275.2	651.758	547.516	275.389	62.112	12.77	2.124	0.036	1260.51	1431.28	2895.7	1315.4
175	2018	European anchovy	0	735.45	646.59	266.06	3.42	30.768	7.836	13.088	2828.67	4872.5	8399.5	4106.77
176	2019	European anchovy	1879.12	832.749	722.399	298.104	33.436	5.528	7.216	0	2160.5	3146.83	3121.87	1530.84
177	2009	European flounder	0.398	0.098	0.329	0.325	0.098	0.071	0.076	0.206	0.059	0.047	0.146	0.16
178	2010	European flounder	0.184	0.213	1.199	0.695	0.123	0.049	0.022	0.051	0.008	0.066	0.054	0.559
179	2011	European flounder	0.512	0.216	0.899	1.492	0.068	0.022	0.276	0.021	0.084	0.04	0.106	0.172
180	2012	European flounder	0.636	0.228	0.485	0.193	0.02	0.01	0	0.069	0.005	0	0.02	0.097
181	2013	European flounder	0.022	0.19	0.203	0.084	0.233	0	0.004	0.042	0.065	0.004	0.028	0.095
182	2014	European flounder	0.03	0.132	0.086	0.044	0.027	0.022	0.084	0.056	0.012	0.008	0.064	0.101
183	2015	European flounder	0.101	0.063	0.071	0.075	0.016	0	0.014	0.016	0.012	0.003	0.083	0.1785
184	2016	European flounder	0.052	0.079	0.082	0.0235	0.005	0.002	0.008	0.007	0.035	0.064	0.089	0.204
185	2017	European flounder	0.091	0.12	0.144	0.024	0.007	0.056	0.03	0.02	0.022	0.061	0.12	0.148
186	2018	European flounder	0	0.116	0.086	0.13	0.013	0.015	0.026	0.025	0.029	0.041	0.083	0.229
187	2019	European flounder	0.411	0.203	0.356	0.435	0.191	0.154	0.221	0.077	0.286	0.294	0.292	0.243
188	2009	European hake	36.046	27.88	39.463	47.809	15.717	11.212	29.995	31.218	56.174	64.592	39.447	52.903
189	2010	European hake	42.374	63.067	58.115	37.746	17.472	13.287	27.116	1.64	21.996	19.315	12.537	21.133
190	2011	European hake	29.133	24.455	41.986	21.526	13.498	8.031	22.565	21.022	39.175	28.913	18.364	39.193
191	2012	European hake	32.005	40.121	44	25.587	16.226	10.576	32.924	26.998	51.783	28.102	23.899	28.283
192	2013	European hake	36.656	48.87	44.604	34.43	16.938	14.924	22.596	22.465	54.754	23.535	25.258	37.223
193	2014	European hake	31.87	37.586	42.61	27.008	13.094	7.583	15.539	13.278	25.608	11.733	7.922	15.059
194	2015	European hake	15.677	18.143	20.088	17.515	0.854	4.283	30.231	34.666	24.585	44.126	35.899	58.428
195	2016	European hake	54.93	56.364	58.98	42.478	14.095	9.95	23.536	28.59	48.521	32.888	21.43	36.644
196	2017	European hake	36.29	38.345	0.049866	36.819	13.12	8.81	34.085	22.34	63.57	56.98	53.829	52.73
197	2018	European hake	0	59.905	69.425	53.496	6.212	11.075	48.898	21.835	30.599	19.448	15.311	31.532
198	2019	European hake	18.653	27.064	31.497	29.21	5.853	4.461	46.469	29.67	88.094	67.656	57.159	49.124
199	2009	European pilchard	25.776	17.63	14.472	8.842	16.873	31.144	24.036	29.694	188.227	80.515	39.404	50.586
200	2010	European pilchard	349.315	129.96	55.759	24.98	27.092	28.141	43.384	50.322	402.787	326.845	30.36	126.75
201	2011	European pilchard	359.175	109.119	106.418	50.409	51.89	41.617	46.972	39.329	122.773	254.376	23.244	165.201
202	2012	European pilchard	70.544	62.822	50.403	44.108	34.19	89.505	74.35	39.2	31.827	11.34	9.864	36.372
203	2013	European pilchard	73.416	67.92	75.612	34.693	18.867	44.392	51.99	63.922	232.849	200.016	65.461	147.756
204	2014	European pilchard	94.552	62.4	122.567	57.202	27.567	74.016	64.079	72.604	47.381	139.115	78.38	181.307
205	2015	European pilchard	97.008	55.424	58.005	29.386	36.263	47.748	29.424	60.232	25.273	103.165	28.368	142.02
206	2016	European pilchard	151.893	121.404	111.204	34.848	36.112	66.975	51.488	74.66	26.856	126.006	105.108	69.012
207	2017	European pilchard	130.752	169.992	234.504	95.832	69.6	67.896	108.432	85.104	221.112	262.116	122.844	149.628
208	2018	European pilchard	0	129.672	82.164	48.456	78.372	66.528	51.072	34.62	43.032	15.084	19.8	38.58
209	2019	European pilchard	36.66	50.352	55.932	63.18	87.864	54.192	88.644	78.72	139.392	199.368	157.32	126.84
210	2009	Garfish	3.638	1.185	1.654	1.153	0.349	0.037	0.084	1.111	1.22	5.523	4.735	3.672
211	2010	Garfish	3.321	2.367	1.434	0.292	0.066	0.278	0.634	0.758	4.118	4.503	4.921	0
212	2011	Garfish	5.451	1.584	2.513	0.974	0.159	0.1	0.038	0.763	4.22	2.263	8.26	12.614
213	2012	Garfish	3.896	1.408	0.768	0.252	0.138	0.084	0.237	1.085	2.293	3.852	5.321	6.738
214	2013	Garfish	9.494	2.877	1.756	1.136	0.026	0.153	0.387	0.462	4.943	9.552	8.182	17.151
215	2014	Garfish	8.383	4.421	2.831	1.272	0.118	0	0.042	0	3.898	7.871	9.747	13.611
216	2015	Garfish	3.827	2.098	1.969	1.258	0.07	0.003	0.09	0.085	1.407	5.805	12.291	8.468
217	2016	Garfish	5.725	5.801	0	1.11	0.075	0.085	0.139	0.485	1.895	7.368	7.995	7.82
218	2017	Garfish	2.92	1.645	1.315	1.33	0.1	0.03	0.06	1.15	3.95	16.975	21.14	14.39
219	2018	Garfish	0	6.29	3.295	3.385	0.14	0.03	1.555	1.53	1.485	6.902	8.223	9.36
220	2019	Garfish	3.185	2.62	2.475	0.84	0.05	0	0.28	0.595	1.57	7.94	10.19	17.805
221	2009	Greater amberjack	0.36	0.015	0.025	0.769	1.84	1.037	0.83	0.311	2.878	4.245	1.143	0.3825
222	2010	Greater amberjack	0	0	0	0	0	0	0	0	0	0	0	0
223	2011	Greater amberjack	0.593	0.26	1.83	1.657	2.332	1.095	0.995	1.3	4.47	2.435	0.278	2.656
224	2012	Greater amberjack	0.04	0.13	1.07	1.845	3.718	0.73	0.4	0.59	3.417	0.807	1.769	0.965
225	2013	Greater amberjack	0.52	2.99	0.04	1.869	1.576	0.272	1.74	0.52	1.965	1.973	2.42	0.07
226	2014	Greater amberjack	5.596	0.129	0.576	1.865	0.82	0.556	0.565	0.485	3.301	1.55	0.793	2.08
227	2015	Greater amberjack	0.068	0.05	1.425	1.94	1.309	0.645	0.348	0	0.365	1.912	0.723	2.33
228	2016	Greater amberjack	0.68	4.37	1.926	9.02	1.748	1.424	0.73	0.41	1.526	2.207	0.457	0.62
229	2017	Greater amberjack	0.323	0.853	1.19	0.89	0	0.01	0.118	0.105	0.855	2.11	0.741	0.651
230	2018	Greater amberjack	0	0.035	0.417	1.825	0.01	0.37	0.089	0.102	0.205	1.289	0.975	0.145
231	2019	Greater amberjack	0	0	0	0	0	0	0	0	0	0	0	0
232	2009	John dory	1.028	1.394	3.198	4.157	0.689	0.579	1.967	0.98	0.841	0.624	0.337	0.513
233	2010	John dory	0.966	1.351	1.943	1.108	1.095	0.845	1.473	0.635	0.574	0.461	0.4	0.882
234	2011	John dory	1.034	0.799	1.3	0.857	0.718	0.275	0.667	0.425	0.73	0.44	0.259	0.68
235	2012	John dory	0.78	0.077	1.037	0.928	1.178	0.338	0.38	0.579	0.367	0.082	0.234	0.333
236	2013	John dory	0.507	0.5	0.711	0.69	0.581	0.4155	0.349	0.5005	0.295	0.394	0.227	0.436
237	2014	John dory	0.413	0.738	0.903	0.911	0.505	0.167	0.497	0.864	0.874	0.105	0.139	0.333
238	2015	John dory	0.802	1.035	0.962	0.977	0.376	0.405	0.664	0.711	0.225	0.208	0.237	1.01
239	2016	John dory	0.865	0.753	1.385	1.017	0.752	0.593	0.806	1.324	1.124	0.736	0.308	0.897
240	2017	John dory	0.717	0.882	1.734	1.388	0.413	0.368	1.075	0.693	1.034	0.525	0.653	0.634
241	2018	John dory	0	0.897	1.301	1.201	0.192	0.527	0.823	0.928	0.501	0.372	0.236	0.57
242	2019	John dory	0.735	0.461	0.696	1.226	0.443	0.283	1.464	0.593	0.996	0.795	0.625	0.157
243	2009	Little tunny	1	5.02	34.41	33.647	0.015	0.005	0	0	2.31	8.85	1.626	0
244	2010	Little tunny	0	17.6	16.21	16.015	4.69	0	0	0.015	1.7	0	0.18	90.22
245	2011	Little tunny	10.97	0	18.97	10.44	1.865	0.05	0.00655	0	0.018	0	0	1.53
246	2012	Little tunny	2	2.75	13.06	1.95	0	0.83	0	0	0	0	0	0
247	2013	Little tunny	2	10.8	0.42	2	0	0	0	0	0	0.25	0	1.68
248	2014	Little tunny	0.525	0.76	0.4	3.9	0	0	0	0	0	0	0	0.1
249	2015	Little tunny	4.2	3.16	11.74	1.5	0	0	0	0	0	0.2	1.4	3.77
250	2016	Little tunny	4.4	2.15	5.9	2.615	0	0.65	0.26	2.1	0.645	0.075	0.19	0
251	2017	Little tunny	0.65	0.385	0	1.645	0.9	0	0.485	0.76	0.84	0.5	0.3	0.15
252	2018	Little tunny	0	0.75	1.1	4.865	0.08	0.4	0	0.33	4.21	0	0	0
254	2009	Meagre	0	0.96	0.797	2.25	1.1	2.048	2.787	2.174	1.09	0.17	1.525	1.485
255	2010	Meagre	1.942	3.44	4.571	4.794	1.866	0.097	3.02	1.124	0.84	0.625	0.06	0.825
256	2011	Meagre	1.08	2.95	4.598	4.915	8.661	5.63	3.438	2.015	1.908	0.564	0.26	0.163
257	2012	Meagre	0.48	0.895	1.2	0.545	0.08	0.015	0.53	0	0.8	0.015	1.32	0.035
258	2013	Meagre	0.23	0.205	0.18	0.755	3.3	0.01	0.41	2.78	0.11	0.085	0.24	0.02
259	2014	Meagre	4.425	10.1	19.777	21.135	14.37	11.533	5.03	4.089	3.96	1.258	4.565	0.944
260	2015	Meagre	2.678	4.77	7.201	6.405	7.245	5.78	9.43	5.64	3.45	18.748	20.83	21.61
261	2016	Meagre	32.41	25.53	34.294	30.39	18.768	10.613	15.349	12.2	8.69	9.04	8.04	12.96
262	2017	Meagre	9.465	8.69	14.26	9.796	7.21	3.99	3.7	2.575	23.715	3.54	0.24	0.22
263	2018	Meagre	0	1.455	5.168	3.678	2.48	2.776	0	2.705	11.89	0.09	0	0.24
264	2019	Meagre	21.487	16.055	26.035	19.052	10.593	8.565	10.49	10.99	20.162	22.785	20.02	19.375
265	2009	Mediterranean horse mackerel	1712.1	513.749	329.421	263.214	94.304	22.782	9.036	9.044	249.672	195.132	1952.39	810.772
266	2010	Mediterranean horse mackerel	654.606	402.947	283.906	155.733	122.781	37.962	11.562	4.464	125.027	138.898	235.422	367.1
267	2011	Mediterranean horse mackerel	242.956	249.569	381.812	152.026	68.844	31.021	14.482	15.436	884.227	965.194	1515.34	1185.04
268	2012	Mediterranean horse mackerel	615.164	340.219	658.204	361.358	119.937	52.939	24.89	17.053	418.109	399.036	1829.62	2557.29
269	2013	Mediterranean horse mackerel	1189.33	1069.18	1160.4	545.856	121.956	46.434	25.135	19.511	1153.92	1327.44	1429.59	1384.07
270	2014	Mediterranean horse mackerel	1039.38	476.696	624.644	401.083	115.268	30.379	12.871	17.065	497.353	354.347	634.178	419.455
271	2015	Mediterranean horse mackerel	375.756	393.401	192.108	39.701	48.698	27.731	15.929	15.866	115.2	411.311	385.004	715.646
272	2016	Mediterranean horse mackerel	337.596	181.98	104.184	63.822	87.507	33.159	16.478	31.962	316.968	261.036	102.66	199.26
273	2017	Mediterranean horse mackerel	260.4	305.472	183.396	85.5	84.771	78.59	74.436	89.1	1311.25	1055.58	731.208	658.068
274	2018	Mediterranean horse mackerel	0	238.688	214.414	159.48	34.032	156.708	29.496	24.036	499.98	636.228	292.668	1644.47
275	2019	Mediterranean horse mackerel	1161.94	956.222	750.378	280.66	117.798	60.516	66.456	58.524	622.43	530.88	422.268	807.678
276	2009	Piper gurnard	0.116	0.512	0.436	0.471	0.145	0.053	0.043	0.12	0.02	0.015	0.009	0.239
277	2010	Piper gurnard	0.121	0.544	0.754	0.425	0.205	0.134	0.102	0.095	0.038	0.032	0.08	0.023
278	2011	Piper gurnard	0.09	0.219	0.594	0.708	0.207	0.088	0.038	0.067	0.056	0.025	0.025	0.065
279	2012	Piper gurnard	0.112	0.144	0.418	0.53	0.13	0.062	0.076	0.089	0.026	0	0	0
280	2013	Piper gurnard	0	0.015	0.533	0.354	0.08	0.05	0.015	0.119	0	0	0.015	0.1
281	2014	Piper gurnard	0.095	0.204	0.869	1.646	0.183	0.044	0.005	0.028	0.02	0	0.009	0.005
282	2015	Piper gurnard	0.076	0.175	0.417	0.58	0.04	0.034	0.025	0.025	0	0	0.005	0.015
283	2016	Piper gurnard	0.01	0.06	0.185	0.21	0.03	0	0.005	0.11	0.025	0.01	0	0.005
284	2017	Piper gurnard	0.03	0.48	0.605	0.44	0.07	0.105	0.035	0.005	0.05	0	0.01	0.015
285	2018	Piper gurnard	0	0.14	0.385	0.275	0.145	0.06	0.12	0.06	0.03	0	0.015	0.03
286	2019	Piper gurnard	0.01	0.205	0.44	0.9	0.025	0.045	0.01	0.065	0	0.065	0	0.02
287	2009	Pontic shad	98.767	49.078	55.813	15.379	0.469	1.411	0.17	0.26	17.982	9.277	2.389	14.241
288	2010	Pontic shad	38.974	94.551	65.077	9.04	0.925	0.05	0.52	0.7	4.133	2.196	5.821	11.225
289	2011	Pontic shad	40.675	52.185	26.231	9.403	1.141	0.14	0.084	0.082	0.196	2.252	6.75	21.389
290	2012	Pontic shad	17.954	34.715	22.337	5.424	0.197	0.03	0.3	0.007	0.48	0.69	1.19	1.84
291	2013	Pontic shad	10.932	8.119	5.92	1.405	0.215	0	0	0.014	10.21	0.52	8.141	24.02
292	2014	Pontic shad	34.567	30.277	39.145	9.72	0.71	0.051	0	0	0.675	1.62	5.23	12.831
293	2015	Pontic shad	7.071	9.391	16.229	3.85	0.97	0.07	0.16	0.65	0.31	2.638	5.05	12.38
294	2016	Pontic shad	18.41	25.28	16.7	5.69	1.02	0	0.04	0.08	1.64	9.32	18.03	7.54
295	2017	Pontic shad	16.87	30.62	13.87	10.95	5.51	1.52	0.24	0.72	0.21	1.36	14.35	35.01
296	2018	Pontic shad	0	44.28	47.08	7.57	0.38	0.14	1.22	0.29	24.71	35.04	48.48	31.08
297	2019	Pontic shad	22.39	17.87	16.13	1.13	0.25	0.04	0.02	0.05	7.64	16.26	22.41	26.83
298	2009	Red mullet	2.598	3.471	5.272	8.213	3.294	2.696	2.96	2.017	2.211	2.52	1.931	0.976
299	2010	Red mullet	2.288	1.929	2.97	2.077	0.193	1.478	3.449	1.436	4.19315	6.007	1.661	3.06
300	2011	Red mullet	2.401	2.272	3.049	2.547	2.876	2.745	4.31	2.046	3.064	3.696	1.953	2.463
301	2012	Red mullet	2.335	1.379	2.87	3.112	4.082	4.844	4.536	1.876	1.872	3.134	4.892	2.236
302	2013	Red mullet	1.469	2.334	3.14	3.876	3.076	4.322	3.689	1.791	2.482	3.41	3.926	3.083
303	2014	Red mullet	2.227	2.98	2.791	3.926	2.414	2.005	3.231	2.71	3.203	1.518	1.585	3.582
304	2015	Red mullet	2.955	2.146	3.472	2.94	3.724	2.829	2.354	2.196	0.875	3.314	5.524	6.391
305	2016	Red mullet	2.419	2.934	3.632	4.187	2.003	1.77	1.542	2.1	2.91	4.154	3.4	3.711
306	2017	Red mullet	0.892	1.882	3.555	3.765	4.055	3.709	6.026	4.145	5.074	5.666	6.075	3.306
307	2018	Red mullet	0	2.828	3.059	4.608	1.758	2.049	4.153	1.906	3.243	3.575	1.928	2.959
308	2019	Red mullet	1.402	2.377	2.869	3.232	2.328	3.229	5.437	3.308	5.471	8.056	5.902	4.026
309	2009	Salema	0.05	0	0.064	1.64	0.092	0.058	0	0.048	0.08	0.09	0.16	0.028
310	2010	Salema	0.072	0.12	0.055	0.518	0.22	0.1	0	0	0.795	0.13	0.25	0.16
311	2011	Salema	0.05	0	0.1	0.09	0.032	0.04	0.04	0	0	0	0.236	0.198
312	2012	Salema	0.03	0	0	0.19	0.052	0.04	0	0	0.13	0	0.05	0
313	2013	Salema	0	0	0.22	0.215	0.075	0.012	0.209	0.078	1.162	0.22	1.4	0.152
314	2014	Salema	0	0	0.25	0.06	0.546	0.01	0.428	0.008	0.9	0.02	0.32	0.04
315	2015	Salema	0	0	0.06	0.04	0.4	0.07	0.266	0.12	0	2.355	0.07	0.82
316	2016	Salema	0	0.04	0	0.53	1.12	0.45	0.46	1.15	0.2	0.28	0.04	0
317	2017	Salema	0.07	0.13	0.02	0.87	0.55	0.53	0.33	1.01	7.09	0.61	0.25	0.06
318	2018	Salema	0	0.04	0.15	2.095	0.4	1.71	0.59	0.37	0.855	0.37	0.02	0.1
319	2019	Salema	0.03	0.15	0	0.67	1.96	0.34	0.62	0.29	3.29	3.58	1.28	0.42
320	2009	Sand steenbras	0.195	0.139	0.025	0.195	0.268	0.597	0.04	0.045	0.07	0.06	0.04	0.045
321	2010	Sand steenbras	0.045	0.025	0.02	0.023	0.158	0.025	0.024	0	0	0.19	0.09	0.085
322	2011	Sand steenbras	0.065	0.215	0.245	0.01	0.149	0.219	0.176	0.03	0.02	0.072	0.09	1.788
323	2012	Sand steenbras	0.555	0.815	0.045	0.02	0.169	0.286	0.055	0.015	0.105	0.015	0.005	0.05
324	2013	Sand steenbras	0.08	0	0	0.125	1.121	1.76	0.207	0.125	0.124	0.308	0.043	0.02
325	2014	Sand steenbras	0.056	0	0.055	0.457	1.222	1.965	0.422	0.475	0.15	0.282	0.12	0.03
326	2015	Sand steenbras	0.44	0.246	0.575	1.12	1.486	0.986	0.253	0.295	0.01	1.11	0.11	0.08
327	2016	Sand steenbras	0.12	0.25	0.09	3.162	6.046	3.265	1.24	0.56	2.64	1.57	1.17	0.44
328	2017	Sand steenbras	0.65	0.04	0.25	2.09	3.28	3.97	1.617	1.31	2.94	1.39	0.18	0.09
329	2018	Sand steenbras	0	0.2	0.01	2.23	2.471	4.093	3.063	0.223	5.365	1.915	0.115	0.03
330	2019	Sand steenbras	0.107	0.16	0.06	1.458	2.077	1.725	0.739	0.14	0.188	0.533	1.88	0.233
331	2009	Shi drum	0.224	0.277	0.801	0.275	0.235	0.23	0.243	0.026	0.345	0.44	1.9685	0.085
332	2010	Shi drum	0.775	0.174	0.268	0.3	0.043	0.072	0.173	0.258	0.052	0.188	0.235	0.299
333	2011	Shi drum	1.585	0.985	0.109	0.545	0.233	0.126	0.005	0.095	0.203	0.293	0.457	0.311
334	2012	Shi drum	0.391	0.323	0.11	0.033	0.039	0.064	0.07	0.043	0.054	0.167	0.77	0.109
335	2013	Shi drum	0.244	0.153	0.136	0.051	0.172	0.045	0.065	0.007	0.16	0.67	0.294	0.26
336	2014	Shi drum	0.627	1.154	1.816	2.246	1.105	0.146	0.013	0.038	0.19	0.191	0.142	0.176
337	2015	Shi drum	0.475	0.322	0.243	0.056	0.084	0.428	0.011	0.005	0	0.249	0.232	0.4705
338	2016	Shi drum	0.168	0.235	0.199	0.191	0.242	0.062	0.051	0.012	0.161	0.077	0.227	0.242
339	2017	Shi drum	0.188	0.341	0.831	0.144	0.586	0.189	0.017	0.379	0.578	0.469	0.249	0.273
340	2018	Shi drum	0	0.218	0.371	0.855	0.038	0.184	0.231	0.11	0.09	0.283	0.207	0.967
341	2019	Shi drum	0.349	0.428	0.121	0.28	0.128	0.157	0.117	0.013	0.121	1.823	0.665	0.403
342	2009	Shore rockling	0.22	0.114	0.549	0.791	0.313	0.214	0.186	0.342	0.341	0	0.012	0.09
343	2010	Shore rockling	0.063	0.265	0.301	0.12	0.212	0.729	0.829	1.68	1.093	0.12	0.045	0.268
344	2011	Shore rockling	0.306	0.139	0.122	0.165	0.28	0.164	0.544	0.415	0.12	0.01	0.02	0.032
345	2012	Shore rockling	0.145	0.302	0.555	0.404	0.088	0.133	0.348	0.145	0.205	0.09	0.101	0.14
346	2013	Shore rockling	0.922	0.523	0.208	0.305	0.205	0.354	0.539	0.411	1.292	0.243	0.27	1.2
347	2014	Shore rockling	0.572	0.233	0.145	1.22	0.834	0.278	0.99	0.248	0.697	0.125	0.02	0.46
348	2015	Shore rockling	0.61	0.185	0.404	0.262	0.305	0.23	0.236	0.179	0	0.048	0.15	0.21
349	2016	Shore rockling	0.585	0.075	0.52	0.45	0.16	0.07	0.46	0.41	0.025	0.08	0	0.37
350	2017	Shore rockling	0.02	0.05	0.115	0.085	0.34	0.82	0.27	0.155	0.075	0.265	0.205	0.23
351	2018	Shore rockling	0	0.46	0.43	0.665	0.155	0.27	1.11	0.595	0.775	0.165	0.03	0.245
352	2019	Shore rockling	0.115	0.145	0.195	1.705	1.7	1.655	1.69	0.385	0.425	0.26	0.895	0.345
353	2009	Streaked gurnard	0.1	0.14	0.219	0.343	0.13	0.01	0.446	0.238	0.543	0.032	0.062	0.356
354	2010	Streaked gurnard	0.188	0.252	0.55	0.518	0.132	0.052	0.088	0.03	0.203	0.978	0.12	0.202
355	2011	Streaked gurnard	0.156	0.419	0.308	0.416	0.079	0.02	0.169	0.072	0.172	0.04	0.098	0.184
356	2012	Streaked gurnard	0.133	0.613	0.584	0.127	0.051	0.073	0.058	0.297	0.216	0.077	0.059	0.089
357	2013	Streaked gurnard	0.035	0.263	0.298	0.164	0.129	0.094	0.065	0.276	0.296	0.128	0.141	0.165
358	2014	Streaked gurnard	0.082	0.334	0.372	0.335	0.14	0.025	0.062	0.215	0.075	0.146	0.164	0.117
359	2015	Streaked gurnard	0.1	0.197	0.339	0.234	0.03	0.097	0.132	0.015	0.01	0.323	0.359	0.284
360	2016	Streaked gurnard	0.182	0.405	0.583	0.25	0.107	0.245	0.135	0.235	0.52	0.46	0.25	0.78
361	2017	Streaked gurnard	0.355	0.665	0.81	0.655	0.115	0.115	0.09	0.155	0.485	0.583	0.46	0.985
362	2018	Streaked gurnard	0	0.96	0.615	0.475	0.155	0.085	0.215	0.13	0.135	0.155	0.14	0.32
363	2019	Streaked gurnard	0.165	0.27	0.39	0.205	0.245	0.005	0.24	0.065	0.205	0.195	0.075	0.2
364	2009	Surmullet	132.07	36.508	31.29	16.508	15.744	16.344	4.773	9.697	60.699	62.12	476.551	313.28
365	2010	Surmullet	136.873	113.299	61.142	24.359	19.823	17.03	16.209	10.599	52.258	191.695	495.058	438.601
366	2011	Surmullet	188.393	94.477	53.035	29.305	23.924	23.813	17.021	9.622	34.568	68.703	315.183	114.88
367	2012	Surmullet	73.697	36.004	26.055	16.926	16.956	20.732	7.714	6.661	24.523	16.357	146.96	107.319
368	2013	Surmullet	90.307	44.691	29.056	14.14	16.618	11.566	16.358	9.781	30.075	98.676	96.974	92.136
369	2014	Surmullet	46.413	21.754	20.86	11.867	15.088	8.566	10.752	111.871	55.427	109.777	294.257	243.72
370	2015	Surmullet	101.414	45.242	43.18	20.742	18.79	26.01	16.953	13.196	7.136	132.959	221.942	256.32
371	2016	Surmullet	162.031	83.542	66.828	37.576	25.435	22.675	20.506	36.21	102.08	77.258	291.044	172.548
372	2017	Surmullet	64.531	75.417	44.849	37.763	22.148	13.054	14.77	18.585	58.923	136.871	308.701	136.133
373	2018	Surmullet	0	71.553	48.304	38.095	28.178	17.247	30.99	24.425	134.606	242.882	252.264	199.045
374	2019	Surmullet	105.146	62.38	40.787	28.511	20.898	19.198	16.05	15.424	99.222	61.963	89.827	114.454
375	2009	Swordfish	2.425	0.91385	1.435	3.795	9.441	7.5413	2.445	1.975	1.979	0.43	0.456	4.3525
376	2010	Swordfish	2.554	1.4155	3.28865	4.095	9.084	8.1165	3.446	1.169	1.075	0.077	0.46	1.956
377	2011	Swordfish	1.271	0.93	1.426	2.0152	5.118	4.649	2.82	0.285	0.475	0.442	0.1	1.448
378	2012	Swordfish	2.348	1.23	1.359	2.89	3.308	1.411	0.223	1.115	0.617	0.45	0	0.825
379	2013	Swordfish	2.455	1.31	0.81	3.135	2.47	0.59	1.08	0.355	1.005	0.762	0.29	1.04
380	2014	Swordfish	2.992	1.39	0.741	2.876	2.53	1.688	0.478	0.475	0.705	0.205	0.26	2.448
381	2015	Swordfish	1.883	1.07	1.183	1.178	2.684	2.263	0.26	0.02	0.155	2.39	2.287	2.875
382	2016	Swordfish	2.865	1.378	0	0.12	0	0	0	0	0.08	0.193	0.125	0.958
383	2017	Swordfish	0.78	0.906	0.45	2.89	3.102	0.56	0.05	0.65	0.272	0.315	0.08	0.295
384	2018	Swordfish	0	0.44	0.665	4.111	0.755	1.307	0.14	0.22	0.555	0.265	0	0.33
385	2019	Swordfish	0.19	0.912	1.17	1.59	1.045	0.757	0.125	0.04	0.663	0.254	0.555	0.817
386	2009	Tub gurnard	0.639	0.374	0.763	0.535	0.303	0.064	0.095	0.082	0.2935	0.26	0.225	0.327
387	2010	Tub gurnard	0.202	0.801	0.812	0.814	0.521	0.502	0.27	0.218	0.2205	0.472	0.365	0.505
388	2011	Tub gurnard	0.768	0.849	0.854	0.461	0.225	0.16	0.223	0.071	0.218	0.461	0.611	0.5225
389	2012	Tub gurnard	0.686	1.264	0.792	0.458	0.388	0.501	0.1697	0.1265	0.279	0.362	0.369	0.479
390	2013	Tub gurnard	0.471	0.595	0.678	0.446	0.292	0.306	0.315	0.39	0.324	0.512	0.683	0.82
391	2014	Tub gurnard	0.515	0.525	0.667	0.557	0.514	0.459	0.1135	0.2755	0.532	0.705	0.691	0.52
392	2015	Tub gurnard	0.694	0.569	0.744	0.527	0.383	0.286	0.149	0.2065	0.128	0.546	0.6925	0.7695
393	2016	Tub gurnard	0.4915	0.9455	0.797	0.583	0.3035	0.4135	0.268	0.2955	0.781	1.093	0.621	0.715
394	2017	Tub gurnard	0.564	0.8695	0.758	0.519	0.374	0.43	0.203	0.293	0.485	0.7205	0.73	0.489
395	2018	Tub gurnard	0	0.63	0.576	0.598	0.191	0.248	0.319	0.15	0.38	0.427	0.304	0.702
396	2019	Tub gurnard	0.389	0.342	0.467	0.405	0.302	0.108	0.144	0.055	0.469	0.588	0.411	0.526
397	2009	Turbot	18.128	18.893	31.376	56.426	15.494	1.48	8.884	0.295	1.764	2.5804	5.064	10.76
398	2010	Turbot	13.1979	17.175	26.2725	67.432	19.07	6.173	6.759	1.527	2.967	4.324	8.586	8.154
399	2011	Turbot	16.115	12.884	19.962	40.402	26.991	10.81	5.317	0.213	2.0015	2.25	4.364	12.295
400	2012	Turbot	6.575	8.77	17.362	44.9405	25.745	16.853	1.41	0.934	0.932	1.582	2.202	2.835
401	2013	Turbot	5.984	10.75	14.467	21.096	21.772	10.444	2.577	0.199	2.29	3.278	5.698	7.941
402	2014	Turbot	9.979	9.372	12.529	20.73	19.48	4.99	1.235	0.161	2.407	2.459	4.051	9.6245
403	2015	Turbot	8.786	7.241	12.629	12.308	7.855	4.813	1.36	0.242	0.132	4.067	6.7575	9.9205
404	2016	Turbot	8.453	12.759	23.532	13.243	16.811	5.833	2.105	0.3765	3.695	3.2375	3.6815	10.959
405	2017	Turbot	3.387	5.202	15.138	27.533	30.877	9.45	2.448	0.657	2.414	2.638	3.639	9.023
406	2018	Turbot	0	10.62	15.3785	16.626	5.78	14.201	0.558	0.152	2.898	2.001	1.756	5.98
407	2019	Turbot	2.972	4.319	8.745	10.236	8.735	3.011	0.845	0.043	1.89	1.058	1.426	2.797
408	2009	White grouper	0.185	0.594	0.786	2.254	1.908	2.66	1.871	4.195	1.152	0.836	0.846	1.014
409	2010	White grouper	1.152	1.28635	2.90745	3.941	3.196	3.876	4.24	2.987	1.202	1.66	1.224	2.215
410	2011	White grouper	1.244	1.613	4.266	5.852	9.211	3.481	3.675	6.605	1.463	2.616	1.167	2.13
411	2012	White grouper	2.526	2.585	4.263	5.671	3.978	5.239	3.514	1.845	1.628	1.215	0.73	0.725
412	2013	White grouper	1.262	2.972	2.923	4.13	3.058	2.084	2.395	1.44	0.53	0.8	1.805	1.885
413	2014	White grouper	1.81	3.228	2.714	2.89	3.055	4.608	1.64	2.21	1.57	0.566	1.181	1.07
414	2015	White grouper	0.873	0.841	2.245	2.023	1.505	1.08	0.775	2.205	0.555	2.06	1.668	1.549
415	2016	White grouper	1.918	0.455	1.405	2.663	2.921	2.035	1.82	2.547	0.65	0.6	0.93	0.91
416	2017	White grouper	0.305	0.62	1.26	1.028	0.969	0.529	1.165	0.91	0.475	0.67	1.203	1.185
417	2018	White grouper	0	1.604	2.034	1.875	0.922	1.29	0.935	0.535	0.279	1.001	0.72	1.11
418	2019	White grouper	1.15	1.057	1.625	1.77	0.501	1.2	1.385	0.755	1.197	0.891	0.578	1.08
419	2009	Whiting	384.834	204.211	270.083	109.374	16.06	29.006	33.596	22.413	213.328	348.224	205.903	184.547
420	2010	Whiting	197.762	294.225	180.999	42.979	0.78154	0.022	1.17215	1.29787	151.87	307.766	303.213	316.802
421	2011	Whiting	482.473	389.724	170.503	89.218	9.149	13.428	13.34	20.6502	113.746	155.73	236.37	394.567
422	2012	Whiting	257.509	212.176	171.049	53.993	1.048	0.998	1.037	2.546	58.142	119.763	127.099	85.082
423	2013	Whiting	188.36	150.955	80.808	22.856	1.555	0.78	10.719	12.328	217.13	297.501	258.718	351.143
424	2014	Whiting	290.605	169.826	152.656	42.719	5.235	13.019	2.038	11.461	116.865	193.559	214.65	491.822
425	2015	Whiting	462.64	297.629	281.665	78.501	12.157	8.462	7.086	13.744	18.748	540.976	641.477	735.07
426	2016	Whiting	749.221	662.841	392.528	104.541	5.691	16.366	32.455	30.079	226.255	210.826	308.214	433.45
427	2017	Whiting	466.485	447.685	291.35	60.499	6.877	8.09	11.355	9.81	117.625	248.471	199.699	278.187
428	2018	Whiting	0	175.185	141.715	33.54	7.65	8.11	6.875	8.27	247.965	306.48	170.665	441.84
429	2019	Whiting	381.31	273.42	188.245	65.105	5.095	6.73	7.28	6.81	566.97	939.95	755.425	732.19
